# Supplementary material for: Tuberculous meningitis in children is characterized by compartmentalized immune responses and neural excitotoxicity
Source: Nat Commun. 2019 Aug 21;10:3767. doi: 10.1038/s41467-019-11783-9 (PMC6704154; doi:10.1038/s41467-019-11783-9)
Supplement: Supplementary file 4 — Supplementary Data 1 [file 41467_2019_11783_MOESM4_ESM.xlsx]

## Sheet: Sheet1
Supplementary Data 1. Demographic and clinical characteristics of patients in whole blood transcriptome analysis
Characteristics	Value
Demographics	TBM cases (n=15)	Healthy Controls (n=24)
Age (years)	2.8 (0.3 - 4.9)	5.1 (0.3 - 12.9)
Sex (male)	8 (53.3)	19 (79.2)
Admission characteristics
MRC Staging 1	2 (13.3)
MRC Staging 2	6 (40)
MRC Staging 3	7 (46.7)
GCS	11 (5-15)
Seizures	9 (60)
Focal neurology	9 (60)
Meningism	7 (46.7)
Mortality	2 (13.3)
