# Supplementary material for: Tuberculous meningitis in children is characterized by compartmentalized immune responses and neural excitotoxicity
Source: Nat Commun. 2019 Aug 21;10:3767. doi: 10.1038/s41467-019-11783-9 (PMC6704154; doi:10.1038/s41467-019-11783-9)
Supplement: Supplementary file 5 — Supplementary Data 2 [file 41467_2019_11783_MOESM5_ESM.xlsx]

## Sheet: Sheet1
Supplementary Data 2. List of 2230 differentially expressed genes between TBM cases and IGRA-negative healthy controls in whole blood
EnsemblGeneID	Gene	log2FoldChange	Wald stat	padj
ENSG00000106070	GRB10	3.05917	13.4021	1.54887e-36
ENSG00000096060	FKBP5	2.96345	13.2126	9.7776e-36
ENSG00000169902	TPST1	3.37311	12.9242	2.88672e-34
ENSG00000122025	FLT3	3.00454	11.8257	1.89345e-28
ENSG00000211829	TRDC	-2.09534	-11.7632	3.18422e-28
ENSG00000115590	IL1R2	3.81184	11.7391	3.53078e-28
ENSG00000145428	RNF175	3.01463	11.4422	9.69148e-27
ENSG00000087116	ADAMTS2	5.19246	11.3674	2.00316e-26
ENSG00000185697	MYBL1	-2.04385	-11.1728	1.6217e-25
ENSG00000168916	ZNF608	2.30217	10.9391	1.97603e-24
ENSG00000115607	IL18RAP	2.48499	10.8144	7.04846e-24
ENSG00000166523	CLEC4E	2.82184	10.6762	2.66578e-23
ENSG00000154217	PITPNC1	-1.0299	10.6804	2.66578e-23
ENSG00000155659	VSIG4	3.0715	10.6466	3.40354e-23
ENSG00000090376	IRAK3	2.44576	10.6144	4.48669e-23
ENSG00000084070	SMAP2	2.03443	10.569	6.83173e-23
ENSG00000177575	CD163	3.23381	10.5188	1.09771e-22
ENSG00000137462	TLR2	2.67432	10.4236	2.8342e-22
ENSG00000178562	CD28	-1.84165	-10.2113	2.4491e-21
ENSG00000165929	TC2N	-1.59279	-10.1557	4.1204e-21
ENSG00000157514	TSC22D3	2.01443	10.1501	4.15238e-21
ENSG00000198363	ASPH	2.37905	10.1212	5.33065e-21
ENSG00000136111	TBC1D4	-1.53273	-10.0772	7.98547e-21
ENSG00000225422	RBMS1P1	2.54866	10.0633	8.81256e-21
ENSG00000211751	TRBC1	-1.70635	-9.95283	2.58385e-20
ENSG00000123836	PFKFB2	2.50722	9.87161	5.60268e-20
ENSG00000184613	NELL2	-2.20767	-9.60063	7.75607e-19
ENSG00000145685	LHFPL2	1.86912	9.56566	1.04935e-18
ENSG00000185187	SIGIRR	-1.17214	-9.5417	1.27691e-18
ENSG00000260943	LINC02555	2.98897	9.52041	1.51543e-18
ENSG00000115604	IL18R1	3.18249	9.47997	2.1624e-18
ENSG00000115594	IL1R1	2.45756	9.43601	3.18924e-18
ENSG00000197540	GZMM	-2.09289	-9.42971	3.28429e-18
ENSG00000088179	PTPN4	-1.14803	-9.40527	4.02262e-18
ENSG00000134686	PHC2	2.17268	9.36619	5.66222e-18
ENSG00000173208	ABCD2	-1.71041	-9.34893	6.30678e-18
ENSG00000081059	TCF7	-1.73566	-9.33906	6.74081e-18
ENSG00000198585	NUDT16	2.10203	9.27676	1.18069e-17
ENSG00000161381	PLXDC1	-1.96873	-9.24435	1.55938e-17
ENSG00000101846	STS	1.6288	9.23063	1.7295e-17
ENSG00000150337	FCGR1A	2.80046	9.21263	1.99682e-17
ENSG00000083223	ZCCHC6	1.47539	9.20958	2.00667e-17
ENSG00000100906	NFKBIA	1.69097	9.18996	2.35386e-17
ENSG00000180509	KCNE1	2.57093	9.12181	4.32696e-17
ENSG00000173762	CD7	-1.54736	-9.11623	4.4565e-17
ENSG00000245164	LINC00861	-1.84455	-9.1099	4.62376e-17
ENSG00000176928	GCNT4	-1.90305	-9.05831	7.27458e-17
ENSG00000255833	TIFAB	-3.69335	-9.04109	8.34271e-17
ENSG00000164105	SAP30	2.21491	9.03582	8.58005e-17
ENSG00000056558	TRAF1	-1.41175	-9.02896	8.95604e-17
ENSG00000198821	CD247	-1.44231	-9.01013	1.04316e-16
ENSG00000106351	AGFG2	-1.2971	-8.99535	1.17098e-16
ENSG00000137393	RNF144B	1.8546	8.98563	1.25554e-16
ENSG00000134243	SORT1	2.14116	8.95494	1.6289e-16
ENSG00000007237	GAS7	2.02045	8.92886	2.02576e-16
ENSG00000113719	ERGIC1	1.66283	8.92307	2.09695e-16
ENSG00000181847	TIGIT	-1.57414	-8.91061	2.30618e-16
ENSG00000109452	INPP4B	-1.42904	-8.9083	2.31481e-16
ENSG00000179094	PER1	2.02248	8.89757	2.50737e-16
ENSG00000119669	IRF2BPL	1.76625	8.85471	3.56637e-16
ENSG00000135678	CPM	1.56893	8.83756	4.08042e-16
ENSG00000100580	TMED8	1.12604	8.83613	4.08042e-16
ENSG00000151694	ADAM17	1.30045	8.832	4.1688e-16
ENSG00000111885	MAN1A1	1.38324	8.79238	5.84701e-16
ENSG00000069667	RORA	-1.45564	-8.78874	5.94967e-16
ENSG00000127334	DYRK2	-1.27994	-8.7435	8.75904e-16
ENSG00000152229	PSTPIP2	2.04484	8.71841	1.06226e-15
ENSG00000146122	DAAM2	3.96732	8.71444	1.08466e-15
ENSG00000155265	GOLGA7B	-1.83169	-8.71172	1.09556e-15
ENSG00000169991	IFFO2	-1.03715	-8.67927	1.43804e-15
ENSG00000135749	PCNX2	-1.40034	-8.61902	2.405e-15
ENSG00000118922	KLF12	-1.32363	-8.59795	2.85173e-15
ENSG00000135127	BICDL1	-1.35443	-8.59559	2.87271e-15
ENSG00000183347	GBP6	3.3174	8.58568	3.09064e-15
ENSG00000090554	FLT3LG	-1.60534	-8.58051	3.19143e-15
ENSG00000113319	RASGRF2	-1.77375	-8.56549	3.59029e-15
ENSG00000213658	LAT	-1.38792	-8.52962	4.83728e-15
ENSG00000127152	BCL11B	-1.48234	-8.52626	4.88555e-15
ENSG00000116991	SIPA1L2	2.28246	8.52561	4.88555e-15
ENSG00000188042	ARL4C	-1.20743	-8.51907	5.10722e-15
ENSG00000155307	SAMSN1	1.96532	8.51367	5.28693e-15
ENSG00000102245	CD40LG	-1.66544	-8.48048	6.9536e-15
ENSG00000198019	FCGR1B	2.308	8.47358	7.29249e-15
ENSG00000112062	MAPK14	1.59628	8.44965	8.85101e-15
ENSG00000101695	RNF125	-1.02203	-8.41142	1.2132e-14
ENSG00000107566	ERLIN1	1.72607	8.40944	1.21997e-14
ENSG00000079277	MKNK1	1.549	8.38886	1.43741e-14
ENSG00000187554	TLR5	1.84415	8.38583	1.45878e-14
ENSG00000131724	IL13RA1	1.76401	8.37968	1.52034e-14
ENSG00000121316	PLBD1	1.97379	8.37744	1.53287e-14
ENSG00000082014	SMARCD3	1.76225	8.35898	1.77364e-14
ENSG00000181016	LSMEM1	1.90513	8.31347	2.57836e-14
ENSG00000164808	SPIDR	1.08969	8.28382	3.27487e-14
ENSG00000162645	GBP2	1.54071	8.26047	3.94226e-14
ENSG00000123700	KCNJ2	2.21378	8.23194	4.95378e-14
ENSG00000235532	LINC00402	-2.38588	-8.22461	5.2133e-14
ENSG00000109466	KLHL2	1.674	8.18903	6.94059e-14
ENSG00000109906	ZBTB16	2.28135	8.17908	7.4634e-14
ENSG00000179715	PCED1B	-1.35524	-8.16871	8.05396e-14
ENSG00000060982	BCAT1	1.90672	8.15911	8.63556e-14
ENSG00000112299	VNN1	2.72871	8.13869	1.0029e-13
ENSG00000145703	IQGAP2	1.10115	8.13294	1.04179e-13
ENSG00000136867	SLC31A2	2.02562	8.11553	1.19128e-13
ENSG00000184005	ST6GALNAC3	1.73647	8.0883	1.4111e-13
ENSG00000163568	AIM2	2.0862	8.04489	1.9826e-13
ENSG00000183023	SLC8A1	1.87516	8.04462	1.9826e-13
ENSG00000179593	ALOX15B	3.61633	8.02483	2.27074e-13
ENSG00000172575	RASGRP1	-1.26085	-8.02549	2.27074e-13
ENSG00000129538	RNASE1	3.93979	8.02144	2.31458e-13
ENSG00000100596	SPTLC2	1.68013	8.00606	2.60136e-13
ENSG00000144290	SLC4A10	-2.56968	-8.00433	2.61626e-13
ENSG00000158470	B4GALT5	1.93484	7.9915	2.87976e-13
ENSG00000196329	GIMAP5	-1.22891	-7.98997	2.8921e-13
ENSG00000117643	MAN1C1	-1.59425	-7.96794	3.38358e-13
ENSG00000163600	ICOS	-1.63402	-7.9609	3.51651e-13
ENSG00000116793	PHTF1	1.52787	7.96166	3.51651e-13
ENSG00000215788	TNFRSF25	-1.77769	-7.94655	3.91804e-13
ENSG00000221869	CEBPD	1.7513	7.93857	4.14629e-13
ENSG00000185950	IRS2	1.97778	7.93694	4.16897e-13
ENSG00000135426	TESPA1	-1.41477	-7.92701	4.48194e-13
ENSG00000120915	EPHX2	-1.90052	-7.90839	5.16689e-13
ENSG00000198851	CD3E	-1.54668	-7.9035	5.33354e-13
ENSG00000118520	ARG1	2.76239	7.89594	5.62524e-13
ENSG00000165115	KIF27	1.76926	7.8909	5.81372e-13
ENSG00000138639	ARHGAP24	1.49618	7.88421	6.08897e-13
ENSG00000007264	MATK	-1.70581	-7.86082	7.28851e-13
ENSG00000164938	TP53INP1	1.00889	7.8353	8.86855e-13
ENSG00000152766	ANKRD22	3.24575	7.82391	9.63943e-13
ENSG00000143119	CD53	1.00947	7.81832	1.00058e-12
ENSG00000110448	CD5	-1.34244	-7.80974	1.06357e-12
ENSG00000113263	ITK	-1.30632	-7.80764	1.07386e-12
ENSG00000267365	KCNJ2-AS1	2.17168	7.80469	1.09172e-12
ENSG00000111913	RIPOR2	1.1977	7.80352	1.09422e-12
ENSG00000113916	BCL6	2.05249	7.79135	1.19676e-12
ENSG00000111796	KLRB1	-1.72469	-7.78489	1.25099e-12
ENSG00000169826	CSGALNACT2	1.59019	7.78338	1.25739e-12
ENSG00000103056	SMPD3	-2.18915	-7.7773	1.31048e-12
ENSG00000155744	FAM126B	1.54563	7.77205	1.34785e-12
ENSG00000178573	MAF	-1.17062	-7.77214	1.34785e-12
ENSG00000196405	EVL	-1.13841	-7.7691	1.37051e-12
ENSG00000122224	LY9	-1.26097	-7.75919	1.47237e-12
ENSG00000257743	MGAM2	2.4785	7.7333	1.79334e-12
ENSG00000135679	MDM2	1.25422	7.71041	2.13239e-12
ENSG00000103355	PRSS33	-3.59218	-7.70908	2.14093e-12
ENSG00000003402	CFLAR	1.37326	7.70412	2.21167e-12
ENSG00000150403	TMCO3	1.17756	7.69495	2.36105e-12
ENSG00000049089	COL9A2	2.0802	7.67565	2.711e-12
ENSG00000165555	NOXRED1	2.08776	7.67431	2.72237e-12
ENSG00000135378	PRRG4	2.10741	7.66449	2.92086e-12
ENSG00000182866	LCK	-1.42388	-7.66149	2.97159e-12
ENSG00000183621	ZNF438	1.74704	7.65318	3.13409e-12
ENSG00000157557	ETS2	1.62042	7.6475	3.25343e-12
ENSG00000018280	SLC11A1	1.94358	7.64638	3.26224e-12
ENSG00000120696	KBTBD7	1.39266	7.64368	3.3116e-12
ENSG00000221890	NPTXR	-1.91297	-7.59737	4.71278e-12
ENSG00000171860	C3AR1	1.62177	7.59149	4.84578e-12
ENSG00000171843	MLLT3	-1.33506	-7.59152	4.84578e-12
ENSG00000164106	SCRG1	2.24593	7.59149	4.84578e-12
ENSG00000155158	TTC39B	-1.08224	-7.58989	4.87744e-12
ENSG00000197818	SLC9A8	1.22529	7.5589	6.15703e-12
ENSG00000237945	LINC00649	-1.37833	-7.55144	6.44616e-12
ENSG00000154814	OXNAD1	-1.21605	-7.5493	6.51571e-12
ENSG00000231607	DLEU2	1.04745	7.53935	6.91534e-12
ENSG00000170915	PAQR8	-1.05207	-7.54016	6.91534e-12
ENSG00000047644	WWC3	1.14665	7.53962	6.91534e-12
ENSG00000144118	RALB	1.65691	7.53828	6.9342e-12
ENSG00000181754	AMIGO1	-1.50574	-7.53655	6.98805e-12
ENSG00000145332	KLHL8	1.31288	7.52049	7.77448e-12
ENSG00000123610	TNFAIP6	2.26501	7.52106	7.77448e-12
ENSG00000104490	NCALD	-1.40805	-7.50595	8.64145e-12
ENSG00000120217	CD274	2.38435	7.50278	8.80527e-12
ENSG00000027697	IFNGR1	1.55237	7.50127	8.85154e-12
ENSG00000197635	DPP4	-1.71059	-7.49843	8.95892e-12
ENSG00000141298	SSH2	1.28644	7.49409	9.21153e-12
ENSG00000198604	BAZ1A	1.37167	7.49221	9.29593e-12
ENSG00000158869	FCER1G	1.67047	7.47402	1.06214e-11
ENSG00000115085	ZAP70	-1.39929	-7.46703	1.11428e-11
ENSG00000101916	TLR8	1.68091	7.46476	1.1279e-11
ENSG00000186854	TRABD2A	-1.69871	-7.46031	1.16065e-11
ENSG00000138613	APH1B	1.01817	7.44028	1.32401e-11
ENSG00000138378	STAT4	-1.23347	-7.43121	1.41095e-11
ENSG00000188559	RALGAPA2	1.27067	7.4259	1.46147e-11
ENSG00000277734	TRAC	-1.48465	-7.42284	1.48827e-11
ENSG00000141293	SKAP1	-1.28496	-7.41418	1.58104e-11
ENSG00000150045	KLRF1	-1.80393	-7.40671	1.65643e-11
ENSG00000196547	MAN2A2	1.48049	7.38236	1.97044e-11
ENSG00000163606	CD200R1	-1.73785	-7.38031	1.99134e-11
ENSG00000185920	PTCH1	-1.23044	-7.37533	2.05742e-11
ENSG00000281162	LINC01127	2.35906	7.36959	2.13782e-11
ENSG00000197555	SIPA1L1	1.32383	7.36587	2.18793e-11
ENSG00000211772	TRBC2	-1.46155	-7.35503	2.35075e-11
ENSG00000157551	KCNJ15	2.22261	7.35096	2.41225e-11
ENSG00000152463	OLAH	3.78065	7.34995	2.41929e-11
ENSG00000147138	GPR174	-1.34734	-7.3484	2.4326e-11
ENSG00000111144	LTA4H	1.12446	7.34798	2.4326e-11
ENSG00000163754	GYG1	1.45314	7.34542	2.46839e-11
ENSG00000246223	LINC01550	-1.74422	-7.3407	2.54547e-11
ENSG00000124181	PLCG1	-1.12686	-7.33362	2.65954e-11
ENSG00000096063	SRPK1	1.30616	7.32401	2.83156e-11
ENSG00000132122	SPATA6	1.58804	7.30846	3.16523e-11
ENSG00000030419	IKZF2	-1.33139	-7.30231	3.28409e-11
ENSG00000197965	MPZL1	1.78704	7.30269	3.28409e-11
ENSG00000073331	ALPK1	1.69231	7.29349	3.49111e-11
ENSG00000144893	MED12L	2.05458	7.29136	3.53144e-11
ENSG00000161921	CXCL16	1.60801	7.2872	3.62071e-11
ENSG00000173706	HEG1	-1.21788	-7.28682	3.62071e-11
ENSG00000233355	CHRM3-AS2	-1.66879	-7.28004	3.79112e-11
ENSG00000213085	CFAP45	2.22261	7.27463	3.92906e-11
ENSG00000117602	RCAN3	-1.2676	-7.26799	4.10942e-11
ENSG00000111859	NEDD9	1.35116	7.26245	4.26313e-11
ENSG00000217128	FNIP1	1.16311	7.25811	4.36759e-11
ENSG00000117228	GBP1	1.95802	7.25803	4.36759e-11
ENSG00000138185	ENTPD1	1.24244	7.2573	4.37298e-11
ENSG00000169891	REPS2	1.74647	7.24074	4.9004e-11
ENSG00000074660	SCARF1	1.90577	7.23715	5.01093e-11
ENSG00000135334	AKIRIN2	1.04256	7.23543	5.05382e-11
ENSG00000165591	FAAH2	-1.92261	-7.23263	5.13802e-11
ENSG00000123159	GIPC1	-1.34843	-7.23193	5.14319e-11
ENSG00000163393	SLC22A15	1.83792	7.22864	5.24799e-11
ENSG00000068024	HDAC4	1.18379	7.2085	6.06087e-11
ENSG00000203999	LINC01270	2.43078	7.20603	6.14649e-11
ENSG00000140044	JDP2	1.54167	7.19981	6.35665e-11
ENSG00000105374	NKG7	-1.43161	-7.19981	6.35665e-11
ENSG00000134463	ECHDC3	2.49207	7.19781	6.42447e-11
ENSG00000183691	NOG	-2.31143	-7.19518	6.52352e-11
ENSG00000146021	KLHL3	-1.42279	-7.19258	6.59684e-11
ENSG00000140563	MCTP2	1.30456	7.1901	6.69165e-11
ENSG00000163519	TRAT1	-1.67163	-7.16539	7.89262e-11
ENSG00000196569	LAMA2	-2.50549	-7.15973	8.19382e-11
ENSG00000124785	NRN1	2.81443	7.14939	8.8016e-11
ENSG00000154027	AK5	-1.78675	-7.14716	8.91135e-11
ENSG00000268758	ADGRE4P	-2.68658	-7.14203	9.14607e-11
ENSG00000135365	PHF21A	1.12153	7.14235	9.14607e-11
ENSG00000223401	BCL6-AS1	2.05647	7.1403	9.19249e-11
ENSG00000129667	RHBDF2	1.12119	7.14069	9.19249e-11
ENSG00000013725	CD6	-1.36202	-7.10607	1.16115e-10
ENSG00000152495	CAMK4	-1.56394	-7.10449	1.17013e-10
ENSG00000185339	TCN2	1.96338	7.09894	1.20922e-10
ENSG00000154451	GBP5	2.14942	7.09365	1.23833e-10
ENSG00000171105	INSR	1.09485	7.09389	1.23833e-10
ENSG00000206190	ATP10A	-1.12666	-7.0925	1.24421e-10
ENSG00000196352	CD55	1.25155	7.08636	1.29597e-10
ENSG00000007944	MYLIP	1.03405	7.08439	1.30981e-10
ENSG00000112394	SLC16A10	-1.70703	-7.07601	1.3817e-10
ENSG00000139193	CD27	-1.38147	-7.07531	1.38378e-10
ENSG00000138031	ADCY3	1.08998	7.07355	1.39656e-10
ENSG00000109680	TBC1D19	-1.44005	-7.0595	1.52921e-10
ENSG00000150977	RILPL2	1.13272	7.0461	1.67217e-10
ENSG00000165181	C9orf84	1.93448	7.04304	1.70345e-10
ENSG00000196935	SRGAP1	1.63565	7.0407	1.72641e-10
ENSG00000097033	SH3GLB1	1.05222	7.0376	1.75927e-10
ENSG00000185261	KIAA0825	1.47487	7.03579	1.7761e-10
ENSG00000196954	CASP4	1.28458	7.0339	1.78826e-10
ENSG00000108387	38231	2.52863	7.02331	1.92273e-10
ENSG00000118503	TNFAIP3	1.3659	7.02266	1.92512e-10
ENSG00000167306	MYO5B	-1.25901	-7.01912	1.96804e-10
ENSG00000062716	VMP1	1.38444	7.01747	1.98472e-10
ENSG00000142627	EPHA2	-3.57097	-7.01617	1.99659e-10
ENSG00000137501	SYTL2	-1.36935	-7.00904	2.09403e-10
ENSG00000138795	LEF1	-1.46357	-7.00755	2.1095e-10
ENSG00000068650	ATP11A	1.12316	6.99732	2.26191e-10
ENSG00000197208	SLC22A4	1.53557	6.99685	2.26198e-10
ENSG00000148175	STOM	1.19107	6.99405	2.30019e-10
ENSG00000100697	DICER1	1.11094	6.98627	2.41551e-10
ENSG00000103522	IL21R	-1.33436	-6.98061	2.49062e-10
ENSG00000064999	ANKS1A	1.14192	6.97733	2.54118e-10
ENSG00000124126	PREX1	1.37915	6.97681	2.54246e-10
ENSG00000152242	C18orf25	1.31362	6.97517	2.56414e-10
ENSG00000054523	KIF1B	1.56342	6.97346	2.58726e-10
ENSG00000151623	NR3C2	-1.46197	-6.96728	2.6864e-10
ENSG00000135424	ITGA7	2.87887	6.96284	2.76377e-10
ENSG00000117298	ECE1	1.37712	6.95605	2.89111e-10
ENSG00000085063	CD59	1.29187	6.9542	2.92017e-10
ENSG00000103642	LACTB	1.10347	6.94589	3.06853e-10
ENSG00000169180	XPO6	1.3738	6.94605	3.06853e-10
ENSG00000198216	CACNA1E	2.35163	6.94021	3.18468e-10
ENSG00000197329	PELI1	1.52614	6.93926	3.19634e-10
ENSG00000247774	PCED1B-AS1	-1.13971	-6.93866	3.19998e-10
ENSG00000124615	MOCS1	2.65354	6.92942	3.40578e-10
ENSG00000177674	AGTRAP	1.38865	6.92668	3.4464e-10
ENSG00000203710	CR1	1.62637	6.92547	3.45982e-10
ENSG00000105366	SIGLEC8	-3.23653	-6.91843	3.6112e-10
ENSG00000183160	TMEM119	2.85742	6.91813	3.6112e-10
ENSG00000138061	CYP1B1	1.96226	6.90456	3.95017e-10
ENSG00000167106	FAM102A	-1.19993	-6.89672	4.16176e-10
ENSG00000117281	CD160	-1.30631	-6.89544	4.18705e-10
ENSG00000109943	CRTAM	-1.73773	-6.89106	4.30535e-10
ENSG00000215114	UBXN2B	1.15429	6.89029	4.31601e-10
ENSG00000100228	RAB36	1.77711	6.87567	4.74071e-10
ENSG00000166313	APBB1	-1.17425	-6.87079	4.88537e-10
ENSG00000265972	TXNIP	1.14503	6.86835	4.94732e-10
ENSG00000138449	SLC40A1	1.37417	6.86657	4.99485e-10
ENSG00000168758	SEMA4C	-1.27793	-6.83502	6.20949e-10
ENSG00000130066	SAT1	1.34435	6.83148	6.34669e-10
ENSG00000112053	SLC26A8	2.11586	6.82199	6.76098e-10
ENSG00000064763	FAR2	1.34248	6.81886	6.89034e-10
ENSG00000160785	SLC25A44	1.08426	6.81496	7.05954e-10
ENSG00000112242	E2F3	1.12877	6.81089	7.24167e-10
ENSG00000181788	SIAH2	1.66064	6.81027	7.25255e-10
ENSG00000234975	FTH1P2	1.77935	6.80983	7.25409e-10
ENSG00000143797	MBOAT2	1.47131	6.7952	7.94042e-10
ENSG00000165959	CLMN	1.28831	6.79446	7.94619e-10
ENSG00000120129	DUSP1	2.03512	6.79305	7.99294e-10
ENSG00000073737	DHRS9	1.98576	6.79051	8.11255e-10
ENSG00000064601	CTSA	1.11399	6.78888	8.18202e-10
ENSG00000151553	FAM160B1	1.12017	6.78677	8.28017e-10
ENSG00000170345	FOS	1.7669	6.77693	8.8151e-10
ENSG00000152465	NMT2	-1.39303	-6.77486	8.91842e-10
ENSG00000106780	MEGF9	1.58887	6.77268	9.02945e-10
ENSG00000111249	CUX2	-2.43431	-6.7704	9.14758e-10
ENSG00000162702	ZNF281	1.02921	6.76997	9.1505e-10
ENSG00000128536	CDHR3	-1.45007	-6.76809	9.24509e-10
ENSG00000236785	SDR42E1P5	3.23135	6.76713	9.28134e-10
ENSG00000175471	MCTP1	1.26818	6.7666	9.29077e-10
ENSG00000168394	TAP1	1.26798	6.76438	9.40913e-10
ENSG00000132405	TBC1D14	1.1621	6.75931	9.6668e-10
ENSG00000100385	IL2RB	-1.52837	-6.75811	9.72171e-10
ENSG00000169413	RNASE6	1.28638	6.74977	1.02703e-09
ENSG00000177663	IL17RA	1.31118	6.74089	1.0861e-09
ENSG00000163162	RNF149	1.46912	6.73868	1.09699e-09
ENSG00000234065	MTND4P26	1.98601	6.7376	1.10231e-09
ENSG00000163694	RBM47	1.60906	6.73693	1.10449e-09
ENSG00000012779	ALOX5	1.22624	6.73201	1.13371e-09
ENSG00000186174	BCL9L	-1.16677	-6.7322	1.13371e-09
ENSG00000141574	SECTM1	1.56604	6.72905	1.15405e-09
ENSG00000198814	GK	1.48179	6.72713	1.16639e-09
ENSG00000158445	KCNB1	1.72596	6.72123	1.21152e-09
ENSG00000198932	GPRASP1	-1.16642	-6.71865	1.22691e-09
ENSG00000136040	PLXNC1	1.48789	6.71067	1.28606e-09
ENSG00000213903	LTB4R	1.33159	6.70847	1.3024e-09
ENSG00000135677	GNS	1.23369	6.70469	1.33317e-09
ENSG00000143185	XCL2	-2.56146	-6.69968	1.37277e-09
ENSG00000203666	EFCAB2	1.81047	6.69652	1.39846e-09
ENSG00000155926	SLA	1.30132	6.69625	1.39846e-09
ENSG00000226688	ENTPD1-AS1	1.23109	6.69517	1.40245e-09
ENSG00000184611	KCNH7	1.90245	6.69511	1.40245e-09
ENSG00000113742	CPEB4	1.17105	6.6926	1.42315e-09
ENSG00000105088	OLFM2	-1.53651	-6.68397	1.50592e-09
ENSG00000204936	CD177	3.30832	6.67913	1.54127e-09
ENSG00000122783	C7orf49	1.07523	6.67736	1.55626e-09
ENSG00000237135	DDX10P1	1.82521	6.67679	1.55849e-09
ENSG00000147454	SLC25A37	1.46221	6.67336	1.58773e-09
ENSG00000182541	LIMK2	1.3734	6.67219	1.59664e-09
ENSG00000119862	LGALSL	1.49638	6.65618	1.76767e-09
ENSG00000132965	ALOX5AP	1.37886	6.65554	1.77016e-09
ENSG00000246084	LINC02325	-1.59094	-6.65528	1.77016e-09
ENSG00000178814	OPLAH	1.9416	6.64175	1.93592e-09
ENSG00000103569	AQP9	1.74771	6.63991	1.95554e-09
ENSG00000108582	CPD	1.52741	6.63616	1.99903e-09
ENSG00000122862	SRGN	1.47671	6.63595	1.99903e-09
ENSG00000168461	RAB31	1.43126	6.62655	2.12084e-09
ENSG00000267322	SNHG22	-1.0861	-6.62148	2.18974e-09
ENSG00000137642	SORL1	1.49927	6.61554	2.27421e-09
ENSG00000172005	MAL	-1.70093	-6.61368	2.29761e-09
ENSG00000059728	MXD1	1.58856	6.6133	2.29817e-09
ENSG00000232869	TRBV29-1	-1.74935	-6.60777	2.38018e-09
ENSG00000205045	SLFN12L	-1.20294	-6.60583	2.40601e-09
ENSG00000140511	HAPLN3	-1.33053	-6.60343	2.43962e-09
ENSG00000151726	ACSL1	2.00997	6.60165	2.46342e-09
ENSG00000185862	EVI2B	1.12349	6.59977	2.48921e-09
ENSG00000119321	FKBP15	1.18889	6.59713	2.52229e-09
ENSG00000107738	VSIR	1.3976	6.59653	2.52687e-09
ENSG00000187231	SESTD1	1.09684	6.59285	2.57845e-09
ENSG00000113368	LMNB1	1.33794	6.59216	2.58463e-09
ENSG00000102218	RP2	1.17878	6.58718	2.66683e-09
ENSG00000133961	NUMB	1.26595	6.58201	2.73037e-09
ENSG00000153563	CD8A	-1.45662	-6.58128	2.73775e-09
ENSG00000149294	NCAM1	-1.48335	-6.58068	2.74275e-09
ENSG00000168615	ADAM9	1.29411	6.57255	2.87253e-09
ENSG00000100330	MTMR3	1.20858	6.57248	2.87253e-09
ENSG00000196209	SIRPB2	1.39443	6.57066	2.90152e-09
ENSG00000112561	TFEB	1.01712	6.5623	3.06219e-09
ENSG00000251441	RTEL1P1	1.61154	6.5614	3.07403e-09
ENSG00000135636	DYSF	1.8332	6.55974	3.10165e-09
ENSG00000162496	DHRS3	-1.16336	-6.55468	3.20176e-09
ENSG00000170382	LRRN2	1.26115	6.5391	3.52286e-09
ENSG00000165801	ARHGEF40	1.76219	6.53713	3.56196e-09
ENSG00000100731	PCNX1	1.00451	6.53367	3.63729e-09
ENSG00000107485	GATA3	-1.43828	-6.53196	3.67136e-09
ENSG00000188786	MTF1	1.0265	6.52794	3.75508e-09
ENSG00000196189	SEMA4A	1.33506	6.52451	3.81758e-09
ENSG00000161791	FMNL3	-1.0497	-6.52104	3.89864e-09
ENSG00000158089	GALNT14	2.16898	6.52047	3.90528e-09
ENSG00000146859	TMEM140	1.33049	6.51934	3.91026e-09
ENSG00000068366	ACSL4	1.30023	6.51374	4.04147e-09
ENSG00000086544	ITPKC	1.3479	6.51144	4.09226e-09
ENSG00000075399	VPS9D1	1.31338	6.5103	4.10453e-09
ENSG00000232973	CYP1B1-AS1	2.12243	6.5091	4.12519e-09
ENSG00000211689	TRGC1	-1.59848	-6.50823	4.14072e-09
ENSG00000143376	SNX27	1.12986	6.50759	4.14985e-09
ENSG00000188895	MSL1	1.23841	6.50688	4.16095e-09
ENSG00000100583	SAMD15	2.20507	6.50594	4.17823e-09
ENSG00000100504	PYGL	1.6344	6.50322	4.24003e-09
ENSG00000087903	RFX2	1.6823	6.50312	4.24003e-09
ENSG00000258476	LINC02207	2.85888	6.50088	4.29481e-09
ENSG00000214456	PLIN5	1.73671	6.49765	4.37925e-09
ENSG00000092036	HAUS4	1.5521	6.49662	4.39333e-09
ENSG00000196155	PLEKHG4	-1.6179	-6.49655	4.39333e-09
ENSG00000158517	NCF1	1.36099	6.49555	4.40228e-09
ENSG00000133812	SBF2	1.17408	6.4946	4.40228e-09
ENSG00000140199	SLC12A6	1.00658	6.49501	4.40228e-09
ENSG00000135604	STX11	1.52888	6.49442	4.40228e-09
ENSG00000173597	SULT1B1	1.39974	6.48868	4.5551e-09
ENSG00000127507	ADGRE2	1.56339	6.48776	4.57387e-09
ENSG00000122223	CD244	-1.06542	-6.48389	4.68365e-09
ENSG00000139370	SLC15A4	1.21107	6.48153	4.73864e-09
ENSG00000132274	TRIM22	1.43715	6.48053	4.76047e-09
ENSG00000228956	SATB1-AS1	-1.24377	-6.47847	4.81661e-09
ENSG00000132849	PATJ	-1.05613	-6.47746	4.82967e-09
ENSG00000065675	PRKCQ	-1.05778	-6.47202	4.99732e-09
ENSG00000168350	DEGS2	-1.07069	-6.47065	5.02292e-09
ENSG00000101493	ZNF516	1.35177	6.46771	5.11162e-09
ENSG00000123146	ADGRE5	1.41057	6.46601	5.15056e-09
ENSG00000143384	MCL1	1.18801	6.46598	5.15056e-09
ENSG00000168056	LTBP3	-1.30087	-6.4614	5.29846e-09
ENSG00000116717	GADD45A	1.61212	6.46043	5.32242e-09
ENSG00000164211	STARD4	-1.06555	-6.45868	5.36239e-09
ENSG00000111261	MANSC1	1.75455	6.45749	5.38505e-09
ENSG00000102580	DNAJC3	1.01319	6.45713	5.38737e-09
ENSG00000146592	CREB5	1.64957	6.4565	5.3996e-09
ENSG00000276027	RNU12	2.72758	6.45551	5.42477e-09
ENSG00000110931	CAMKK2	1.33327	6.45472	5.44251e-09
ENSG00000104093	DMXL2	1.45806	6.45359	5.47282e-09
ENSG00000181751	C5orf30	1.60326	6.45072	5.56709e-09
ENSG00000257335	MGAM	2.02385	6.44992	5.58602e-09
ENSG00000112096	SOD2	1.56882	6.44293	5.83832e-09
ENSG00000196782	MAML3	1.05167	6.44245	5.84589e-09
ENSG00000132589	FLOT2	1.20481	6.43897	5.9703e-09
ENSG00000106804	C5	1.40706	6.4304	6.29306e-09
ENSG00000101265	RASSF2	1.19861	6.42903	6.33797e-09
ENSG00000114656	KIAA1257	1.69191	6.42853	6.34712e-09
ENSG00000091409	ITGA6	-1.14294	-6.41204	7.02057e-09
ENSG00000183019	MCEMP1	2.00589	6.40891	7.15289e-09
ENSG00000113088	GZMK	-1.84317	-6.40823	7.15879e-09
ENSG00000137767	SQOR	1.2521	6.40743	7.18278e-09
ENSG00000175003	SLC22A1	2.07866	6.40307	7.37769e-09
ENSG00000134489	HRH4	-2.32874	-6.39953	7.50937e-09
ENSG00000139132	FGD4	1.40602	6.39891	7.5259e-09
ENSG00000073350	LLGL2	-1.13186	-6.39675	7.61917e-09
ENSG00000183134	PTGDR2	-2.0576	-6.39486	7.70028e-09
ENSG00000175591	P2RY2	-1.90215	-6.39426	7.71655e-09
ENSG00000051009	FAM160A2	1.1009	6.39157	7.82503e-09
ENSG00000160410	SHKBP1	1.33215	6.38711	8.04184e-09
ENSG00000074410	CA12	2.826	6.38359	8.21466e-09
ENSG00000136869	TLR4	1.51577	6.38085	8.31805e-09
ENSG00000107742	SPOCK2	-1.00103	-6.37846	8.43341e-09
ENSG00000123119	NECAB1	1.79172	6.3746	8.63345e-09
ENSG00000182010	RTKN2	-1.44085	-6.36372	9.23508e-09
ENSG00000171862	PTEN	1.12841	6.36141	9.35794e-09
ENSG00000159618	ADGRG5	-1.10502	-6.35958	9.45354e-09
ENSG00000010610	CD4	-1.01962	-6.35512	9.68023e-09
ENSG00000111666	CHPT1	1.07777	6.35327	9.78059e-09
ENSG00000102760	RGCC	-1.28011	-6.34971	9.99157e-09
ENSG00000134256	CD101	-1.25097	-6.34691	1.01573e-08
ENSG00000091181	IL5RA	-2.30438	-6.3421	1.04251e-08
ENSG00000226312	CFLAR-AS1	1.38566	6.33403	1.08715e-08
ENSG00000269956	MKNK1-AS1	1.51076	6.33024	1.10843e-08
ENSG00000120594	PLXDC2	1.33683	6.33026	1.10843e-08
ENSG00000065621	GSTO2	1.41638	6.32826	1.12086e-08
ENSG00000179299	NSUN7	1.83783	6.32676	1.12789e-08
ENSG00000138433	CIR1	1.09184	6.32469	1.14115e-08
ENSG00000101596	SMCHD1	1.10709	6.32148	1.15923e-08
ENSG00000038945	MSR1	1.78173	6.31209	1.22236e-08
ENSG00000091106	NLRC4	1.47057	6.31197	1.22236e-08
ENSG00000121060	TRIM25	1.31088	6.30725	1.25602e-08
ENSG00000183696	UPP1	1.33771	6.30604	1.26372e-08
ENSG00000135960	EDAR	-1.60896	-6.29521	1.35067e-08
ENSG00000165879	FRAT1	1.3572	6.28735	1.41611e-08
ENSG00000139187	KLRG1	-1.6186	-6.28573	1.42856e-08
ENSG00000188906	LRRK2	1.46322	6.28401	1.44206e-08
ENSG00000174944	P2RY14	2.01554	6.27787	1.49526e-08
ENSG00000139890	REM2	1.372	6.27068	1.5634e-08
ENSG00000100485	SOS2	1.00862	6.26068	1.65334e-08
ENSG00000173171	MTX1	1.16812	6.25806	1.67588e-08
ENSG00000131969	ABHD12B	1.68064	6.25379	1.7069e-08
ENSG00000204933	CD177P1	3.30124	6.25435	1.7069e-08
ENSG00000079215	SLC1A3	2.43128	6.25368	1.7069e-08
ENSG00000229124	VIM-AS1	1.18259	6.25401	1.7069e-08
ENSG00000026103	FAS	1.35352	6.25215	1.72095e-08
ENSG00000173334	TRIB1	1.23388	6.25048	1.73663e-08
ENSG00000197324	LRP10	1.15974	6.24608	1.78045e-08
ENSG00000159445	THEM4	-1.21302	-6.23987	1.84964e-08
ENSG00000188315	C3orf62	1.20978	6.23382	1.91643e-08
ENSG00000165029	ABCA1	1.54978	6.23251	1.9264e-08
ENSG00000168685	IL7R	-1.188	-6.22901	1.96045e-08
ENSG00000213759	UGT2B11	-2.4993	-6.22841	1.96497e-08
ENSG00000154134	ROBO3	-1.88888	-6.22723	1.97661e-08
ENSG00000255987	TOMM20P2	-1.69395	-6.22446	2.00872e-08
ENSG00000187775	DNAH17	1.3929	6.22353	2.01751e-08
ENSG00000174885	NLRP6	1.46034	6.22264	2.02581e-08
ENSG00000027075	PRKCH	-1.1081	-6.22223	2.02788e-08
ENSG00000160200	CBS	1.84881	6.21567	2.10787e-08
ENSG00000171657	GPR82	-1.15767	-6.20995	2.18265e-08
ENSG00000178498	DTX3	-1.09913	-6.20853	2.19893e-08
ENSG00000167996	FTH1	1.24785	6.20532	2.23733e-08
ENSG00000188404	SELL	1.11238	6.20065	2.29755e-08
ENSG00000105835	NAMPT	1.63625	6.19895	2.3154e-08
ENSG00000174705	SH3PXD2B	2.16847	6.19431	2.36914e-08
ENSG00000239570	SETP11	1.70536	6.19251	2.38665e-08
ENSG00000181826	RELL1	1.28918	6.18966	2.42241e-08
ENSG00000142657	PGD	1.34524	6.18939	2.42273e-08
ENSG00000160185	UBASH3A	-1.58959	-6.18878	2.4285e-08
ENSG00000096968	JAK2	1.10724	6.18515	2.48122e-08
ENSG00000168062	BATF2	2.38331	6.1848	2.48304e-08
ENSG00000140743	CDR2	-1.01335	-6.18287	2.5003e-08
ENSG00000021300	PLEKHB1	-1.41003	-6.18275	2.5003e-08
ENSG00000197249	SERPINA1	1.44465	6.18299	2.5003e-08
ENSG00000112759	SLC29A1	-1.93794	-6.18292	2.5003e-08
ENSG00000008517	IL32	-1.26768	-6.18148	2.51674e-08
ENSG00000188522	FAM83G	-1.05855	-6.1772	2.57819e-08
ENSG00000174175	SELP	1.53228	6.17724	2.57819e-08
ENSG00000074966	TXK	-1.08989	-6.17166	2.65414e-08
ENSG00000145819	ARHGAP26	1.26343	6.17066	2.66655e-08
ENSG00000173212	MAB21L3	2.46415	6.17046	2.66655e-08
ENSG00000198780	FAM169A	-1.24014	-6.16925	2.68299e-08
ENSG00000282508	LINC01002	1.56107	6.16765	2.69831e-08
ENSG00000163625	WDFY3	1.5574	6.16781	2.69831e-08
ENSG00000254087	LYN	1.23168	6.16312	2.77262e-08
ENSG00000148841	ITPRIP	1.10969	6.15545	2.89536e-08
ENSG00000166483	WEE1	1.15721	6.15532	2.89536e-08
ENSG00000211734	TRBV5-1	-1.94154	-6.15206	2.95118e-08
ENSG00000115414	FN1	2.03208	6.14769	3.02151e-08
ENSG00000123643	SLC36A1	1.18573	6.14763	3.02151e-08
ENSG00000225873	LINC00694	1.70125	6.14649	3.0345e-08
ENSG00000131389	SLC6A6	1.32959	6.14541	3.04647e-08
ENSG00000163083	INHBB	2.36601	6.14354	3.078e-08
ENSG00000108861	DUSP3	1.12176	6.14252	3.08889e-08
ENSG00000171051	FPR1	1.60919	6.14254	3.08889e-08
ENSG00000099204	ABLIM1	-1.10513	-6.1417	3.10052e-08
ENSG00000072134	EPN2	-1.04977	-6.13889	3.15115e-08
ENSG00000086300	SNX10	1.195	6.13387	3.23846e-08
ENSG00000177125	ZBTB34	1.04497	6.13334	3.24453e-08
ENSG00000225695	HNRNPA1P35	1.46925	6.12926	3.3145e-08
ENSG00000137757	CASP5	2.10526	6.12655	3.36666e-08
ENSG00000161905	ALOX15	-2.86655	-6.1238	3.41566e-08
ENSG00000118689	FOXO3	1.3438	6.11064	3.69903e-08
ENSG00000173281	PPP1R3B	1.54935	6.10998	3.70921e-08
ENSG00000149177	PTPRJ	1.14899	6.10032	3.92389e-08
ENSG00000165030	NFIL3	1.48933	6.09435	4.05835e-08
ENSG00000128918	ALDH1A2	1.61548	6.09023	4.14429e-08
ENSG00000179627	ZBTB42	-1.08485	-6.09029	4.14429e-08
ENSG00000138772	ANXA3	1.93474	6.08204	4.34344e-08
ENSG00000176788	BASP1	1.55959	6.08154	4.35102e-08
ENSG00000196586	MYO6	-1.94682	-6.07876	4.41504e-08
ENSG00000153208	MERTK	1.87069	6.07725	4.4444e-08
ENSG00000211746	TRBV19	-1.70157	-6.07685	4.44925e-08
ENSG00000168610	STAT3	1.14723	6.0763	4.45862e-08
ENSG00000172543	CTSW	-1.29005	-6.07522	4.46411e-08
ENSG00000274752	TRBV12-3	-2.27936	-6.07539	4.46411e-08
ENSG00000164104	HMGB2	1.32376	6.07232	4.52694e-08
ENSG00000142303	ADAMTS10	-1.37283	-6.07042	4.57459e-08
ENSG00000249437	NAIP	1.54871	6.06906	4.60097e-08
ENSG00000136026	CKAP4	1.58422	6.06725	4.64046e-08
ENSG00000140105	WARS	1.53016	6.06516	4.69473e-08
ENSG00000162551	ALPL	1.94385	6.06244	4.76408e-08
ENSG00000135766	EGLN1	1.15955	6.06237	4.76408e-08
ENSG00000188305	PEAK3	1.47084	6.05955	4.83531e-08
ENSG00000159128	IFNGR2	1.07779	6.05914	4.84137e-08
ENSG00000189283	FHIT	-1.56626	-6.05548	4.9394e-08
ENSG00000203721	LINC00862	1.98814	6.05476	4.95485e-08
ENSG00000224397	SMIM25	1.41046	6.05334	4.9853e-08
ENSG00000155629	PIK3AP1	1.08754	6.05196	5.02175e-08
ENSG00000211787	TRAV8-3	-2.38686	-6.04689	5.16826e-08
ENSG00000104763	ASAH1	1.02915	6.04501	5.21507e-08
ENSG00000180138	CSNK1A1L	1.77503	6.04509	5.21507e-08
ENSG00000163220	S100A9	1.58431	6.04187	5.31065e-08
ENSG00000242094	FOXP1-IT1	1.12716	6.04091	5.33539e-08
ENSG00000021355	SERPINB1	1.19009	6.04016	5.3532e-08
ENSG00000164023	SGMS2	1.31733	6.03599	5.4715e-08
ENSG00000089012	SIRPG	-1.39751	-6.03529	5.48796e-08
ENSG00000105352	CEACAM4	1.65008	6.03036	5.62866e-08
ENSG00000105339	DENND3	1.3886	6.02907	5.66641e-08
ENSG00000113749	HRH2	1.37925	6.02744	5.71624e-08
ENSG00000259379	MTND5P32	1.5062	6.02323	5.85182e-08
ENSG00000117318	ID3	-1.1931	-6.01864	6.01227e-08
ENSG00000183762	KREMEN1	2.19444	6.01839	6.01386e-08
ENSG00000177182	CLVS1	2.54551	6.01723	6.04915e-08
ENSG00000203804	ADAMTSL4-AS1	1.5427	6.01579	6.09542e-08
ENSG00000174125	TLR1	1.26519	6.00743	6.39318e-08
ENSG00000163430	FSTL1	2.2225	6.00678	6.40232e-08
ENSG00000105205	CLC	-2.50616	-6.00316	6.53848e-08
ENSG00000197457	STMN3	-1.0179	-6.00181	6.58441e-08
ENSG00000120885	CLU	1.65248	5.99911	6.66952e-08
ENSG00000166527	CLEC4D	1.8568	5.98511	7.22316e-08
ENSG00000185340	GAS2L1	1.51342	5.98353	7.27498e-08
ENSG00000198574	SH2D1B	-1.52224	-5.98285	7.29642e-08
ENSG00000048342	CC2D2A	1.46648	5.98053	7.39184e-08
ENSG00000145365	TIFA	1.00463	5.97528	7.61448e-08
ENSG00000172493	AFF1	1.05839	5.9743	7.65077e-08
ENSG00000171208	NETO2	1.03149	5.97408	7.65169e-08
ENSG00000234518	PTGES3P1	1.46101	5.97348	7.67032e-08
ENSG00000059804	SLC2A3	1.45832	5.96868	7.87974e-08
ENSG00000167286	CD3D	-1.38262	-5.96701	7.95076e-08
ENSG00000259671	MTCYBP23	1.48223	5.96241	8.16756e-08
ENSG00000103196	CRISPLD2	1.94914	5.95739	8.38082e-08
ENSG00000149131	SERPING1	2.23682	5.95429	8.51957e-08
ENSG00000135404	CD63	1.05647	5.94588	8.93567e-08
ENSG00000237914	SIRPG-AS1	-1.62434	-5.94197	9.14024e-08
ENSG00000182022	CHST15	1.3624	5.93371	9.57728e-08
ENSG00000168672	FAM84B	-1.08044	-5.93092	9.72952e-08
ENSG00000246526	LINC002481	-1.46489	-5.93062	9.73505e-08
ENSG00000126243	LRFN3	-1.36116	-5.92577	1.00024e-07
ENSG00000128594	LRRC4	1.34896	5.92492	1.0042e-07
ENSG00000059377	TBXAS1	1.24265	5.92321	1.01228e-07
ENSG00000173114	LRRN3	-1.77392	-5.92187	1.0193e-07
ENSG00000153317	ASAP1	1.02268	5.91962	1.03071e-07
ENSG00000254470	AP5B1	1.38323	5.91796	1.03752e-07
ENSG00000176049	JAKMIP2	-1.31396	-5.90728	1.10307e-07
ENSG00000237943	PRKCQ-AS1	-1.35178	-5.90564	1.11275e-07
ENSG00000170832	USP32	1.0821	5.90405	1.12214e-07
ENSG00000227268	KLLN	1.32262	5.90369	1.12327e-07
ENSG00000143409	MINDY1	1.16764	5.89887	1.15385e-07
ENSG00000183918	SH2D1A	-1.38572	-5.89833	1.15623e-07
ENSG00000211782	TRAV8-1	-2.57184	-5.89804	1.15688e-07
ENSG00000005187	ACSM3	-1.40566	-5.89719	1.16145e-07
ENSG00000112303	VNN2	1.51647	5.89258	1.19238e-07
ENSG00000155099	PIP4P2	1.20102	5.87844	1.2902e-07
ENSG00000176105	YES1	-1.02032	-5.87755	1.29561e-07
ENSG00000138411	HECW2	1.81196	5.8739	1.32127e-07
ENSG00000091317	CMTM6	1.04158	5.87342	1.32205e-07
ENSG00000177374	HIC1	-1.33901	-5.87166	1.33322e-07
ENSG00000204420	MPIG6B	1.67363	5.87164	1.33322e-07
ENSG00000134152	KATNBL1	1.06292	5.87125	1.33477e-07
ENSG00000211699	TRGV3	-1.60822	-5.87047	1.33952e-07
ENSG00000281852	LINC00891	-1.57508	-5.861	1.4165e-07
ENSG00000174130	TLR6	1.24098	5.85916	1.43065e-07
ENSG00000118492	ADGB	3.04503	5.85839	1.43509e-07
ENSG00000118564	FBXL5	1.09553	5.85826	1.43509e-07
ENSG00000265531	FCGR1CP	2.63433	5.8524	1.47971e-07
ENSG00000131634	TMEM204	-1.61959	-5.85142	1.48504e-07
ENSG00000249138	SLED1	1.77421	5.85009	1.49523e-07
ENSG00000082996	RNF13	1.01074	5.84848	1.50111e-07
ENSG00000137575	SDCBP	1.28253	5.84779	1.50556e-07
ENSG00000132109	TRIM21	1.05204	5.84634	1.51529e-07
ENSG00000008516	MMP25	1.5012	5.84562	1.52015e-07
ENSG00000125347	IRF1	1.02937	5.84218	1.54875e-07
ENSG00000100266	PACSIN2	1.04325	5.84213	1.54875e-07
ENSG00000101335	MYL9	1.88603	5.83566	1.6046e-07
ENSG00000070190	DAPP1	1.00039	5.8338	1.62079e-07
ENSG00000156273	BACH1	1.13175	5.82721	1.67877e-07
ENSG00000253276	CCDC71L	1.02789	5.82718	1.67877e-07
ENSG00000188677	PARVB	1.08088	5.81884	1.75275e-07
ENSG00000082781	ITGB5	1.56685	5.81813	1.75634e-07
ENSG00000139178	C1RL	1.13058	5.81686	1.76767e-07
ENSG00000153283	CD96	-1.17401	-5.81124	1.81998e-07
ENSG00000204577	LILRB3	1.4166	5.80957	1.8341e-07
ENSG00000134198	TSPAN2	1.36674	5.80833	1.84575e-07
ENSG00000189221	MAOA	3.01337	5.80711	1.85709e-07
ENSG00000188322	SBK1	-1.24465	-5.80669	1.85972e-07
ENSG00000162946	DISC1	1.24845	5.80511	1.87325e-07
ENSG00000164715	LMTK2	1.15675	5.8047	1.87568e-07
ENSG00000176597	B3GNT5	1.38498	5.80073	1.91434e-07
ENSG00000215196	BASP1-AS1	2.28079	5.79705	1.95247e-07
ENSG00000163932	PRKCD	1.04739	5.79713	1.95247e-07
ENSG00000116983	HPCAL4	-1.55498	-5.78844	2.04627e-07
ENSG00000227502	LINC01268	2.20432	5.78271	2.11036e-07
ENSG00000154845	PPP4R1	1.23889	5.7828	2.11036e-07
ENSG00000075420	FNDC3B	1.11918	5.77572	2.1866e-07
ENSG00000129450	SIGLEC9	1.24617	5.7759	2.1866e-07
ENSG00000282499	TRBV25-1	-2.68436	-5.77388	2.20478e-07
ENSG00000120896	SORBS3	-1.02056	-5.77323	2.21091e-07
ENSG00000241878	PISD	1.16589	5.77066	2.23523e-07
ENSG00000186205	36951	1.68734	5.77029	2.23775e-07
ENSG00000171049	FPR2	1.58144	5.76953	2.24307e-07
ENSG00000105609	LILRB5	2.09706	5.76647	2.27679e-07
ENSG00000214293	APTR	1.17689	5.76615	2.27874e-07
ENSG00000173258	ZNF483	-1.2034	-5.76369	2.30972e-07
ENSG00000090097	PCBP4	-1.38861	-5.76305	2.31603e-07
ENSG00000244617	ASPRV1	1.78291	5.75947	2.36066e-07
ENSG00000196700	ZNF512B	-1.01033	-5.75732	2.38585e-07
ENSG00000005961	ITGA2B	1.89146	5.75584	2.40187e-07
ENSG00000196083	IL1RAP	1.35086	5.75539	2.40564e-07
ENSG00000101236	RNF24	1.39033	5.75098	2.46407e-07
ENSG00000171130	ATP6V0E2	-1.05971	-5.74883	2.49034e-07
ENSG00000178404	CEP295NL	1.29666	5.74522	2.54148e-07
ENSG00000174007	CEP19	1.11585	5.74018	2.61273e-07
ENSG00000197081	IGF2R	1.40415	5.73915	2.62589e-07
ENSG00000010704	HFE	1.50168	5.73788	2.64292e-07
ENSG00000225756	DBH-AS1	-2.20138	-5.729	2.77631e-07
ENSG00000134698	AGO4	1.05057	5.72736	2.7974e-07
ENSG00000103005	USB1	1.00541	5.72116	2.88055e-07
ENSG00000148926	ADM	1.62801	5.71865	2.91742e-07
ENSG00000169918	OTUD7A	-1.21689	-5.71463	2.97787e-07
ENSG00000172673	THEMIS	-1.24757	-5.71428	2.97804e-07
ENSG00000165178	NCF1C	1.28645	5.71403	2.97937e-07
ENSG00000259626	MTND3P12	1.50589	5.71183	3.00889e-07
ENSG00000141576	RNF157	-1.09334	-5.71145	3.0125e-07
ENSG00000140479	PCSK6	1.31662	5.70871	3.0583e-07
ENSG00000121297	TSHZ3	1.37947	5.70325	3.14816e-07
ENSG00000164251	F2RL1	1.63805	5.70227	3.15906e-07
ENSG00000129422	MTUS1	-1.61501	-5.70177	3.16278e-07
ENSG00000163041	H3F3A	1.00324	5.69984	3.19564e-07
ENSG00000162747	FCGR3B	1.54071	5.69857	3.21634e-07
ENSG00000182173	TSEN54	-1.02759	-5.69727	3.23768e-07
ENSG00000275395	FCGBP	-1.3511	-5.69663	3.24644e-07
ENSG00000065665	SEC61A2	1.03244	5.69551	3.26452e-07
ENSG00000155893	PXYLP1	1.16521	5.69533	3.26483e-07
ENSG00000151948	GLT1D1	1.55689	5.69495	3.26884e-07
ENSG00000198053	SIRPA	1.2984	5.69216	3.31939e-07
ENSG00000103313	MEFV	1.32476	5.68731	3.40803e-07
ENSG00000148572	NRBF2	1.08663	5.68681	3.41464e-07
ENSG00000158710	TAGLN2	1.07619	5.68265	3.49186e-07
ENSG00000011198	ABHD5	1.26921	5.67946	3.55402e-07
ENSG00000168769	TET2	1.0042	5.6739	3.66404e-07
ENSG00000214872	SMTNL1	1.77653	5.67264	3.68734e-07
ENSG00000156414	TDRD9	1.73858	5.66751	3.77706e-07
ENSG00000211706	TRBV6-1	-2.17665	-5.66709	3.78248e-07
ENSG00000244482	LILRA6	1.74577	5.66311	3.85608e-07
ENSG00000136156	ITM2B	1.04662	5.65905	3.93682e-07
ENSG00000185842	DNAH14	1.06304	5.65613	3.99646e-07
ENSG00000179820	MYADM	1.14268	5.65018	4.12108e-07
ENSG00000161533	ACOX1	1.12454	5.64954	4.13242e-07
ENSG00000066468	FGFR2	-2.3943	-5.64695	4.19107e-07
ENSG00000033327	GAB2	1.2854	5.64537	4.22134e-07
ENSG00000072952	MRVI1	1.44066	5.64272	4.27889e-07
ENSG00000167676	PLIN4	1.43674	5.6403	4.33101e-07
ENSG00000123609	NMI	1.04965	5.63615	4.43224e-07
ENSG00000204103	MAFB	1.23208	5.63499	4.45364e-07
ENSG00000137752	CASP1	1.17241	5.62918	4.57964e-07
ENSG00000196663	TECPR2	1.27765	5.62886	4.5839e-07
ENSG00000178947	SMIM10L2A	-2.07253	-5.62286	4.73684e-07
ENSG00000183307	TMEM121B	1.35814	5.62079	4.78946e-07
ENSG00000136048	DRAM1	1.18637	5.61909	4.83224e-07
ENSG00000142920	AZIN2	-1.23481	-5.61859	4.84156e-07
ENSG00000170448	NFXL1	1.38134	5.61763	4.86385e-07
ENSG00000162594	IL23R	-2.14398	-5.61675	4.88406e-07
ENSG00000235706	DICER1-AS1	1.21769	5.61371	4.95656e-07
ENSG00000167434	CA4	1.79214	5.61331	4.96314e-07
ENSG00000067840	PDZD4	-1.34681	-5.61242	4.97941e-07
ENSG00000140443	IGF1R	1.03679	5.60912	5.06085e-07
ENSG00000102230	PCYT1B	1.73192	5.60413	5.19421e-07
ENSG00000138496	PARP9	1.29984	5.60308	5.22076e-07
ENSG00000274376	ADAMTS7P1	-2.2921	-5.60204	5.24249e-07
ENSG00000231233	CFAP58-AS1	2.26891	5.60068	5.27387e-07
ENSG00000140575	IQGAP1	1.05086	5.59931	5.30486e-07
ENSG00000132199	ENOSF1	-1.03784	-5.58904	5.60299e-07
ENSG00000151090	THRB	2.18373	5.58807	5.62927e-07
ENSG00000143226	FCGR2A	1.32242	5.58303	5.77682e-07
ENSG00000114268	PFKFB4	1.38486	5.58292	5.77682e-07
ENSG00000198915	RASGEF1A	1.53272	5.58243	5.78771e-07
ENSG00000116260	QSOX1	1.03061	5.58173	5.80596e-07
ENSG00000166900	STX3	1.32096	5.58109	5.82177e-07
ENSG00000259651	MTCO3P23	1.60872	5.57847	5.89936e-07
ENSG00000101842	VSIG1	-1.376	-5.57559	5.98676e-07
ENSG00000181381	DDX60L	1.37709	5.57512	5.99741e-07
ENSG00000276231	PIK3R6	-1.2718	-5.57358	6.03967e-07
ENSG00000144596	GRIP2	1.09175	5.57065	6.13623e-07
ENSG00000236438	FAM157A	1.55397	5.56699	6.24941e-07
ENSG00000163297	ANTXR2	1.0643	5.56119	6.44351e-07
ENSG00000133116	KL	2.07515	5.56118	6.44351e-07
ENSG00000135842	FAM129A	1.4463	5.55908	6.49777e-07
ENSG00000198892	SHISA4	-2.24569	-5.55808	6.51669e-07
ENSG00000143382	ADAMTSL4	1.45783	5.55495	6.61727e-07
ENSG00000197852	FAM212B	1.40149	5.55444	6.62438e-07
ENSG00000163958	ZDHHC19	2.06387	5.55455	6.62438e-07
ENSG00000132357	CARD6	1.04981	5.54787	6.86602e-07
ENSG00000255760	LINC02422	1.16403	5.54758	6.87101e-07
ENSG00000101384	JAG1	1.17735	5.54597	6.9223e-07
ENSG00000100605	ITPK1	1.08091	5.54476	6.95776e-07
ENSG00000277452	RN7SL473P	1.72732	5.53546	7.30452e-07
ENSG00000169992	NLGN2	-1.61158	-5.53243	7.40538e-07
ENSG00000137801	THBS1	1.29961	5.53251	7.40538e-07
ENSG00000249096	LINC02362	1.53496	5.52902	7.53039e-07
ENSG00000101307	SIRPB1	1.28407	5.52633	7.63352e-07
ENSG00000186431	FCAR	1.65466	5.52509	7.66295e-07
ENSG00000173890	GPR160	1.00564	5.52503	7.66295e-07
ENSG00000124588	NQO2	1.23392	5.52549	7.66295e-07
ENSG00000085563	ABCB1	-1.11032	-5.52472	7.66977e-07
ENSG00000159733	ZFYVE28	-1.31918	-5.52201	7.77544e-07
ENSG00000087157	PGS1	1.02809	5.51868	7.90998e-07
ENSG00000117151	CTBS	1.02119	5.50992	8.26327e-07
ENSG00000184500	PROS1	1.76541	5.51007	8.26327e-07
ENSG00000120306	CYSTM1	1.39489	5.50842	8.3195e-07
ENSG00000163171	CDC42EP3	1.04074	5.50595	8.42939e-07
ENSG00000106714	CNTNAP3	2.22061	5.50375	8.52056e-07
ENSG00000068976	PYGM	1.0751	5.49984	8.70411e-07
ENSG00000110203	FOLR3	2.30501	5.49596	8.87461e-07
ENSG00000197063	MAFG	1.04366	5.49033	9.13859e-07
ENSG00000157985	AGAP1	-1.57469	-5.48872	9.21424e-07
ENSG00000140564	FURIN	1.01192	5.48742	9.27418e-07
ENSG00000231123	SPATA20P1	2.03642	5.4868	9.29099e-07
ENSG00000140092	FBLN5	-1.65795	-5.48613	9.31818e-07
ENSG00000113140	SPARC	1.38525	5.4855	9.34318e-07
ENSG00000147883	CDKN2B	1.02031	5.48516	9.35339e-07
ENSG00000151012	SLC7A11	1.5856	5.48448	9.38135e-07
ENSG00000137831	UACA	1.56064	5.48382	9.40804e-07
ENSG00000184014	DENND5A	1.00826	5.47859	9.68223e-07
ENSG00000147416	ATP6V1B2	1.01285	5.47218	1.00306e-06
ENSG00000154358	OBSCN	-1.02582	-5.4686	1.02089e-06
ENSG00000235655	H3F3AP4	1.14537	5.46803	1.02331e-06
ENSG00000186810	CXCR3	-1.18842	-5.46667	1.0303e-06
ENSG00000260452	TPRKBP2	1.38827	5.46346	1.04465e-06
ENSG00000251453	HAUS1P1	1.57848	5.46326	1.04468e-06
ENSG00000163508	EOMES	-1.35477	-5.45897	1.06239e-06
ENSG00000119686	FLVCR2	1.28648	5.45905	1.06239e-06
ENSG00000128512	DOCK4	1.58349	5.45391	1.09127e-06
ENSG00000185201	IFITM2	1.22603	5.4537	1.09167e-06
ENSG00000249978	TRGV7	-1.60829	-5.44995	1.11302e-06
ENSG00000264522	OTUD7B	-1.00088	-5.44885	1.1181e-06
ENSG00000243806	RPL7P18	1.58374	5.44597	1.13347e-06
ENSG00000160781	PAQR6	1.43761	5.43995	1.16853e-06
ENSG00000248485	PCP4L1	1.94377	5.44007	1.16853e-06
ENSG00000115523	GNLY	-1.33587	-5.43816	1.17839e-06
ENSG00000124731	TREM1	1.38856	5.43769	1.17952e-06
ENSG00000205038	PKHD1L1	1.64841	5.43206	1.21273e-06
ENSG00000090339	ICAM1	1.18122	5.43175	1.21345e-06
ENSG00000000938	FGR	1.12057	5.42662	1.2468e-06
ENSG00000100342	APOL1	1.39208	5.42123	1.28283e-06
ENSG00000035862	TIMP2	1.18149	5.42101	1.28336e-06
ENSG00000170837	GPR27	1.5024	5.41913	1.29484e-06
ENSG00000139946	PELI2	1.02685	5.41731	1.30596e-06
ENSG00000160796	NBEAL2	1.08031	5.40797	1.37249e-06
ENSG00000164342	TLR3	-1.65854	-5.40535	1.38815e-06
ENSG00000183655	KLHL25	-1.11359	-5.40207	1.41039e-06
ENSG00000100628	ASB2	-1.57196	-5.40168	1.41216e-06
ENSG00000078596	ITM2A	-1.12853	-5.39863	1.43416e-06
ENSG00000259207	ITGB3	1.69221	5.39811	1.43659e-06
ENSG00000143333	RGS16	2.03984	5.39722	1.44197e-06
ENSG00000198736	MSRB1	1.34813	5.39682	1.44403e-06
ENSG00000211777	TRAV3	-1.68999	-5.39143	1.48686e-06
ENSG00000072401	UBE2D1	1.09686	5.38931	1.50208e-06
ENSG00000211806	TRAV25	-2.10897	-5.3824	1.55217e-06
ENSG00000188649	CC2D2B	1.25808	5.37593	1.59998e-06
ENSG00000233421	LINC01783	-2.79357	-5.37158	1.63646e-06
ENSG00000214688	C10orf105	1.5295	5.37087	1.64159e-06
ENSG00000160654	CD3G	-1.21131	-5.37003	1.64401e-06
ENSG00000185338	SOCS1	1.64816	5.37004	1.64401e-06
ENSG00000203896	LIME1	-1.00793	-5.36953	1.64596e-06
ENSG00000230724	LINC01001	1.35602	5.3681	1.65733e-06
ENSG00000113269	RNF130	1.03762	5.3644	1.68544e-06
ENSG00000145555	MYO10	1.61536	5.3637	1.6907e-06
ENSG00000171236	LRG1	1.54037	5.3626	1.6997e-06
ENSG00000152207	CYSLTR2	-1.64565	-5.3563	1.74967e-06
ENSG00000087253	LPCAT2	1.26264	5.34883	1.81652e-06
ENSG00000206561	COLQ	-1.3863	-5.34765	1.82466e-06
ENSG00000160712	IL6R	1.09478	5.34639	1.83459e-06
ENSG00000166342	NETO1	1.77794	5.34287	1.86327e-06
ENSG00000115271	GCA	1.33592	5.34025	1.88748e-06
ENSG00000138271	GPR87	2.75823	5.33968	1.89203e-06
ENSG00000049323	LTBP1	1.32244	5.33851	1.90277e-06
ENSG00000129467	ADCY4	1.20897	5.33713	1.91437e-06
ENSG00000125753	VASP	1.09611	5.33422	1.94233e-06
ENSG00000128335	APOL2	1.06642	5.3302	1.9828e-06
ENSG00000255587	RAB44	-1.39517	-5.32808	2.00457e-06
ENSG00000142875	PRKACB	-1.00063	-5.31871	2.09449e-06
ENSG00000064932	SBNO2	1.1415	5.31365	2.14368e-06
ENSG00000142235	LMTK3	-1.27628	-5.31083	2.17386e-06
ENSG00000197321	SVIL	1.15918	5.3103	2.1753e-06
ENSG00000233006	MIR3936HG	1.13678	5.30278	2.25323e-06
ENSG00000283440	LINC01260	-2.56996	-5.30212	2.2563e-06
ENSG00000159840	ZYX	1.08538	5.30152	2.26204e-06
ENSG00000079385	CEACAM1	1.44504	5.30136	2.26237e-06
ENSG00000222112	RN7SKP16	1.65578	5.29932	2.28442e-06
ENSG00000138798	EGF	1.66532	5.29368	2.34903e-06
ENSG00000057704	TMCC3	1.23911	5.29164	2.37355e-06
ENSG00000276289	KCNE1B	2.57128	5.29014	2.38954e-06
ENSG00000236878	MTATP6P26	1.80489	5.28966	2.39406e-06
ENSG00000182557	SPNS3	-1.89706	-5.28902	2.39715e-06
ENSG00000187475	HIST1H1T	1.85757	5.28816	2.40667e-06
ENSG00000102221	JADE3	1.14174	5.28359	2.45479e-06
ENSG00000148450	MSRB2	1.23598	5.28294	2.45988e-06
ENSG00000256581	NLRP9P1	1.95407	5.27785	2.52374e-06
ENSG00000135148	TRAFD1	1.02818	5.27607	2.54647e-06
ENSG00000169896	ITGAM	1.2035	5.26593	2.66373e-06
ENSG00000206344	HCG27	1.29044	5.25822	2.76394e-06
ENSG00000172216	CEBPB	1.29115	5.25556	2.80208e-06
ENSG00000178015	GPR150	-1.85598	-5.25536	2.80321e-06
ENSG00000111321	LTBR	1.10464	5.25519	2.80374e-06
ENSG00000171777	RASGRP4	1.16224	5.25354	2.82486e-06
ENSG00000226287	TMEM191A	-1.34718	-5.24757	2.90746e-06
ENSG00000277443	MARCKS	1.16254	5.2469	2.91392e-06
ENSG00000248697	TOX4P1	2.06085	5.24632	2.91892e-06
ENSG00000066336	SPI1	1.15817	5.24505	2.93291e-06
ENSG00000130775	THEMIS2	1.01783	5.24138	2.98548e-06
ENSG00000215529	EFCAB8	1.78706	5.23709	3.04048e-06
ENSG00000154118	JPH3	-1.5508	-5.23725	3.04048e-06
ENSG00000211695	TRGV9	-1.52313	-5.23574	3.06064e-06
ENSG00000260916	CCPG1	1.0234	5.2335	3.08714e-06
ENSG00000116824	CD2	-1.04493	-5.23359	3.08714e-06
ENSG00000072195	SPEG	-1.35901	-5.23247	3.10213e-06
ENSG00000180871	CXCR2	1.37456	5.23222	3.10414e-06
ENSG00000134072	CAMK1	-1.12766	-5.22048	3.29601e-06
ENSG00000142089	IFITM3	1.72726	5.21819	3.32754e-06
ENSG00000116741	RGS2	1.40324	5.21571	3.37015e-06
ENSG00000145491	ROPN1L	1.27342	5.21509	3.379e-06
ENSG00000224083	MTCO1P11	1.12482	5.21446	3.3858e-06
ENSG00000229894	GK3P	1.4011	5.21424	3.38744e-06
ENSG00000170525	PFKFB3	1.35471	5.2123	3.41593e-06
ENSG00000105355	PLIN3	1.02849	5.20885	3.4752e-06
ENSG00000150681	RGS18	1.14035	5.20392	3.56134e-06
ENSG00000111678	C12orf57	-1.10629	-5.20368	3.56353e-06
ENSG00000111058	ACSS3	1.52871	5.20283	3.5774e-06
ENSG00000216331	HIST1H1PS1	1.66146	5.20013	3.61975e-06
ENSG00000124507	PACSIN1	-2.04243	-5.19647	3.68154e-06
ENSG00000211776	TRAV2	-2.0421	-5.19423	3.72349e-06
ENSG00000150048	CLEC1A	1.51473	5.18688	3.86555e-06
ENSG00000183780	SLC35F3	-2.55236	-5.18663	3.86806e-06
ENSG00000105227	PRX	-1.13328	-5.18635	3.86855e-06
ENSG00000183873	SCN5A	2.25183	5.18494	3.89223e-06
ENSG00000196781	TLE1	1.16715	5.18503	3.89223e-06
ENSG00000163191	S100A11	1.17354	5.1812	3.96063e-06
ENSG00000183625	CCR3	-1.72052	-5.17917	3.99485e-06
ENSG00000119535	CSF3R	1.19086	5.17914	3.99485e-06
ENSG00000179639	FCER1A	-2.0341	-5.17856	3.99796e-06
ENSG00000251230	MIR3945HG	2.15052	5.1786	3.99796e-06
ENSG00000131067	GGT7	-1.13277	-5.17777	4.00961e-06
ENSG00000204789	ZNF204P	-1.97485	-5.17638	4.03683e-06
ENSG00000138829	FBN2	1.23533	5.17609	4.04037e-06
ENSG00000230257	NFE4	1.88295	5.17043	4.14511e-06
ENSG00000128383	APOBEC3A	1.3109	5.16935	4.16339e-06
ENSG00000184557	SOCS3	1.48783	5.16862	4.17418e-06
ENSG00000143184	XCL1	-2.32589	-5.16003	4.3469e-06
ENSG00000062282	DGAT2	1.38935	5.15894	4.36938e-06
ENSG00000227028	SLC8A1-AS1	1.80869	5.15491	4.45549e-06
ENSG00000150687	PRSS23	-1.44888	-5.15476	4.45598e-06
ENSG00000135862	LAMC1	1.15687	5.15428	4.46154e-06
ENSG00000111837	MAK	1.25504	5.15283	4.49313e-06
ENSG00000143502	SUSD4	-1.58884	-5.14614	4.64714e-06
ENSG00000228166	MTND1P11	1.21107	5.14466	4.67143e-06
ENSG00000169247	SH3TC2	1.71243	5.14284	4.70444e-06
ENSG00000135838	NPL	1.16025	5.14257	4.70809e-06
ENSG00000154165	GPR15	-1.51168	-5.14172	4.72654e-06
ENSG00000198223	CSF2RA	1.21109	5.14068	4.74944e-06
ENSG00000182107	TMEM30B	-1.95089	-5.13849	4.7989e-06
ENSG00000138722	MMRN1	1.52004	5.13518	4.88085e-06
ENSG00000173083	HPSE	1.21046	5.13404	4.90408e-06
ENSG00000161040	FBXL13	1.36002	5.1325	4.94133e-06
ENSG00000146094	DOK3	1.12729	5.12714	5.05077e-06
ENSG00000158887	MPZ	1.03938	5.12659	5.0623e-06
ENSG00000205927	OLIG2	-1.79178	-5.12578	5.08085e-06
ENSG00000104375	STK3	1.14063	5.12263	5.15978e-06
ENSG00000144476	ACKR3	-1.42672	-5.12033	5.2048e-06
ENSG00000105699	LSR	-1.04392	-5.12007	5.20672e-06
ENSG00000232021	LEF1-AS1	-1.67765	-5.10983	5.46154e-06
ENSG00000206052	DOK6	-1.07994	-5.10916	5.47384e-06
ENSG00000105514	RAB3D	1.11306	5.10794	5.5058e-06
ENSG00000143452	HORMAD1	1.68997	5.10658	5.53835e-06
ENSG00000139631	CSAD	1.04162	5.10127	5.67449e-06
ENSG00000168229	PTGDR	-1.02166	-5.09835	5.74437e-06
ENSG00000124491	F13A1	1.26287	5.09761	5.75955e-06
ENSG00000011422	PLAUR	1.15665	5.09461	5.83278e-06
ENSG00000177156	TALDO1	1.00822	5.09216	5.89757e-06
ENSG00000229800	ATP8A2P2	1.40204	5.0913	5.91695e-06
ENSG00000168209	DDIT4	1.30445	5.08793	6.0192e-06
ENSG00000143162	CREG1	1.13851	5.08227	6.18568e-06
ENSG00000134709	HOOK1	-1.12529	-5.07942	6.26748e-06
ENSG00000116701	NCF2	1.16647	5.07912	6.27342e-06
ENSG00000133318	RTN3	1.04982	5.07659	6.35337e-06
ENSG00000238025	ZDHHC4P1	1.72302	5.07165	6.50432e-06
ENSG00000131042	LILRB2	1.11345	5.07055	6.53807e-06
ENSG00000100095	SEZ6L	-1.74105	-5.06844	6.60251e-06
ENSG00000007402	CACNA2D2	-1.30159	-5.06462	6.72361e-06
ENSG00000136231	IGF2BP3	1.41203	5.06247	6.7832e-06
ENSG00000088826	SMOX	1.44915	5.06006	6.86084e-06
ENSG00000116663	FBXO6	1.20537	5.05732	6.94296e-06
ENSG00000140749	IGSF6	1.05894	5.04918	7.21863e-06
ENSG00000198711	SSBP3-AS1	-1.10751	-5.04854	7.22934e-06
ENSG00000197405	C5AR1	1.2822	5.04731	7.27138e-06
ENSG00000115109	EPB41L5	1.03482	5.04715	7.27315e-06
ENSG00000103184	SEC14L5	1.81194	5.03894	7.58293e-06
ENSG00000263179	HNRNPCP4	2.64547	5.02891	7.95864e-06
ENSG00000180712	LINC02363	1.90284	5.02836	7.974e-06
ENSG00000139116	KIF21A	-1.27887	-5.02818	7.97683e-06
ENSG00000158769	F11R	1.04187	5.0259	8.05238e-06
ENSG00000084110	HAL	1.37598	5.02553	8.0632e-06
ENSG00000276819	TRBV15	-2.24834	-5.02463	8.09587e-06
ENSG00000163464	CXCR1	1.307	5.02439	8.10126e-06
ENSG00000154764	WNT7A	-1.82977	-5.02232	8.16896e-06
ENSG00000205809	KLRC2	-1.97828	-5.02198	8.17354e-06
ENSG00000117400	MPL	1.71227	5.01904	8.27473e-06
ENSG00000188596	CFAP54	1.73927	5.01798	8.31257e-06
ENSG00000100505	TRIM9	1.6115	5.01348	8.47657e-06
ENSG00000167094	TTC16	-1.39493	-5.01059	8.59949e-06
ENSG00000027869	SH2D2A	-1.14933	-5.00977	8.62589e-06
ENSG00000144677	CTDSPL	1.29272	5.00864	8.66637e-06
ENSG00000171817	ZNF540	-1.16742	-5.00489	8.78932e-06
ENSG00000172243	CLEC7A	1.07591	5.00167	8.91099e-06
ENSG00000065717	TLE2	-1.48572	-4.99582	9.14732e-06
ENSG00000152582	SPEF2	-1.01859	-4.99485	9.17686e-06
ENSG00000163251	FZD5	1.38798	4.99387	9.21279e-06
ENSG00000118997	DNAH7	1.50377	4.99212	9.28578e-06
ENSG00000080561	MID2	-2.24315	-4.98549	9.57589e-06
ENSG00000118508	RAB32	1.08137	4.97842	9.8859e-06
ENSG00000156675	RAB11FIP1	1.09869	4.9756	9.98431e-06
ENSG00000221963	APOL6	1.13235	4.97542	9.98779e-06
ENSG00000111674	ENO2	-1.20815	-4.97428	1.0029e-05
ENSG00000143545	RAB13	1.31376	4.97242	1.01199e-05
ENSG00000159788	RGS12	-1.09059	-4.97118	1.01729e-05
ENSG00000258819	LINC02289	1.64036	4.96628	1.0397e-05
ENSG00000281103	TRG-AS1	-1.02292	-4.96446	1.04831e-05
ENSG00000237984	PTENP1	1.36612	4.96179	1.06162e-05
ENSG00000156113	KCNMA1	1.90113	4.9613	1.06315e-05
ENSG00000239282	CASTOR1	-1.08867	-4.95751	1.08152e-05
ENSG00000235568	NFAM1	1.19257	4.95176	1.11139e-05
ENSG00000243566	UPK3B	1.40411	4.9493	1.12428e-05
ENSG00000109272	PF4V1	1.6559	4.94807	1.12944e-05
ENSG00000102780	DGKH	1.22871	4.94765	1.1312e-05
ENSG00000114739	ACVR2B	-1.12764	-4.94646	1.13751e-05
ENSG00000111275	ALDH2	1.02258	4.94511	1.14475e-05
ENSG00000175489	LRRC25	1.04741	4.9415	1.16351e-05
ENSG00000173210	ABLIM3	1.51767	4.9401	1.17057e-05
ENSG00000183837	PNMA3	-1.47889	-4.93562	1.19504e-05
ENSG00000125505	MBOAT7	1.16099	4.93044	1.22577e-05
ENSG00000102312	PORCN	-1.00889	-4.92965	1.23008e-05
ENSG00000167210	LOXHD1	1.59279	4.92717	1.24158e-05
ENSG00000121933	TMIGD3	2.19103	4.92328	1.26295e-05
ENSG00000137962	ARHGAP29	1.59383	4.92055	1.27776e-05
ENSG00000204934	ATP6V0E2-AS1	-1.20709	-4.91832	1.291e-05
ENSG00000211789	TRAV12-2	-1.47819	-4.91494	1.31125e-05
ENSG00000211821	TRDV2	-2.00724	-4.91134	1.33255e-05
ENSG00000182885	ADGRG3	1.28812	4.90923	1.34249e-05
ENSG00000236567	TCF3P1	1.13912	4.9079	1.34934e-05
ENSG00000198467	TPM2	-1.09666	-4.90257	1.38344e-05
ENSG00000130433	CACNG6	-2.41171	-4.90203	1.3857e-05
ENSG00000104324	CPQ	1.15306	4.90023	1.3977e-05
ENSG00000184730	APOBR	1.15291	4.89995	1.39888e-05
ENSG00000183542	KLRC4	-1.43151	-4.89983	1.39895e-05
ENSG00000182511	FES	1.02553	4.89548	1.42632e-05
ENSG00000049759	NEDD4L	1.1716	4.89395	1.43671e-05
ENSG00000223549	MTND5P28	1.55405	4.89175	1.44965e-05
ENSG00000114698	PLSCR4	1.74079	4.88998	1.46191e-05
ENSG00000025039	RRAGD	1.09454	4.88973	1.46296e-05
ENSG00000167608	TMC4	1.97209	4.88349	1.50181e-05
ENSG00000182347	PDSS1P1	1.12738	4.87988	1.52622e-05
ENSG00000225978	HAR1A	-2.30517	-4.8693	1.60592e-05
ENSG00000230368	FAM41C	1.53581	4.85757	1.68851e-05
ENSG00000182487	NCF1B	1.07961	4.85195	1.73036e-05
ENSG00000147459	DOCK5	1.10543	4.85171	1.73157e-05
ENSG00000122121	XPNPEP2	-1.6634	-4.85105	1.73548e-05
ENSG00000233013	FAM157B	1.39218	4.85081	1.73666e-05
ENSG00000164850	GPER1	1.56021	4.85012	1.73987e-05
ENSG00000117115	PADI2	1.4658	4.84523	1.78043e-05
ENSG00000140678	ITGAX	1.14365	4.84404	1.79022e-05
ENSG00000162174	ASRGL1	-1.18606	-4.84032	1.82107e-05
ENSG00000129657	SEC14L1	1.09335	4.84009	1.82229e-05
ENSG00000008130	NADK	1.03115	4.83949	1.82482e-05
ENSG00000187116	LILRA5	1.53048	4.83692	1.84661e-05
ENSG00000135821	GLUL	1.04975	4.83667	1.84795e-05
ENSG00000105711	SCN1B	1.5659	4.8364	1.8485e-05
ENSG00000214140	PRCD	1.15314	4.82817	1.92043e-05
ENSG00000173369	C1QB	2.00155	4.82427	1.9522e-05
ENSG00000255733	IFNG-AS1	-1.22678	-4.82306	1.96223e-05
ENSG00000186496	ZNF396	1.22769	4.82304	1.96223e-05
ENSG00000222009	BTBD19	1.18996	4.82094	1.97986e-05
ENSG00000222328	RNU2-2P	1.89917	4.81967	1.99038e-05
ENSG00000251544	MTND5P12	1.60584	4.81683	2.01579e-05
ENSG00000136630	HLX	1.18899	4.81308	2.04969e-05
ENSG00000242882	RPL5P11	1.83408	4.80752	2.10313e-05
ENSG00000167995	BEST1	1.07494	4.80585	2.1174e-05
ENSG00000170190	SLC16A5	1.03387	4.80139	2.15611e-05
ENSG00000162415	ZSWIM5	-1.45135	-4.79931	2.17528e-05
ENSG00000145244	CORIN	1.68092	4.79913	2.17612e-05
ENSG00000276405	TRBV13	-2.15186	-4.7966	2.20037e-05
ENSG00000134815	DHX34	1.00566	4.7904	2.26353e-05
ENSG00000142173	COL6A2	-1.30435	-4.78274	2.33835e-05
ENSG00000145730	PAM	1.12086	4.78275	2.33835e-05
ENSG00000267452	LINC02073	-2.46368	-4.78238	2.33887e-05
ENSG00000069702	TGFBR3	-1.27493	-4.78254	2.33887e-05
ENSG00000004660	CAMKK1	1.13628	4.77941	2.36888e-05
ENSG00000167601	AXL	-1.76128	-4.7783	2.37875e-05
ENSG00000181409	AATK	1.31824	4.77749	2.38669e-05
ENSG00000164440	TXLNB	1.2866	4.77614	2.40037e-05
ENSG00000169432	SCN9A	1.49576	4.77532	2.40894e-05
ENSG00000218991	CCNG1P1	2.00904	4.77513	2.40995e-05
ENSG00000127954	STEAP4	1.16074	4.77455	2.41439e-05
ENSG00000274963	RN7SL600P	1.24447	4.77313	2.42779e-05
ENSG00000138678	GPAT3	1.22722	4.77248	2.43322e-05
ENSG00000183579	ZNRF3	-1.74372	-4.77106	2.44779e-05
ENSG00000026559	KCNG1	-1.61247	-4.77028	2.45377e-05
ENSG00000163737	PF4	1.34861	4.76435	2.51553e-05
ENSG00000266265	KLF14	2.46972	4.75786	2.59246e-05
ENSG00000095303	PTGS1	1.03687	4.75377	2.6402e-05
ENSG00000223361	FTH1P10	1.08405	4.75221	2.65932e-05
ENSG00000089505	CMTM1	1.00025	4.75048	2.67956e-05
ENSG00000255571	MIR9-3HG	-1.7883	-4.74994	2.68536e-05
ENSG00000197077	KIAA1671	-1.33464	-4.74659	2.7274e-05
ENSG00000165682	CLEC1B	1.36447	4.74632	2.72979e-05
ENSG00000176046	NUPR1	2.32832	4.73682	2.84514e-05
ENSG00000172116	CD8B	-1.36633	-4.7297	2.93658e-05
ENSG00000143776	CDC42BPA	1.06867	4.72796	2.95886e-05
ENSG00000088538	DOCK3	-1.01409	-4.72702	2.9711e-05
ENSG00000168329	CX3CR1	-1.05927	-4.726	2.98311e-05
ENSG00000170293	CMTM8	-1.44141	-4.72333	3.01212e-05
ENSG00000219507	FTH1P8	1.39844	4.72243	3.02253e-05
ENSG00000280237	MIR4697HG	-1.32701	-4.72252	3.02253e-05
ENSG00000245105	A2M-AS1	-1.33721	-4.72187	3.02935e-05
ENSG00000100985	MMP9	1.90827	4.71956	3.06095e-05
ENSG00000261971	MMP25-AS1	1.12782	4.71754	3.08701e-05
ENSG00000137270	GCM1	1.73682	4.71582	3.1072e-05
ENSG00000108839	ALOX12	1.16811	4.715	3.11601e-05
ENSG00000174080	CTSF	-1.06466	-4.71495	3.11601e-05
ENSG00000258730	ITPK1-AS1	1.34744	4.70518	3.24664e-05
ENSG00000165804	ZNF219	1.22465	4.7047	3.24993e-05
ENSG00000140025	EFCAB11	1.20904	4.70399	3.2563e-05
ENSG00000185664	PMEL	-1.43141	-4.70224	3.28089e-05
ENSG00000245954	LINC02273	-1.48201	-4.70197	3.28366e-05
ENSG00000156587	UBE2L6	1.04509	4.70182	3.28457e-05
ENSG00000042832	TG	1.38732	4.69913	3.32328e-05
ENSG00000258527	ASB9P1	1.75203	4.69884	3.32644e-05
ENSG00000114626	ABTB1	1.01999	4.69809	3.33541e-05
ENSG00000181274	FRAT2	1.0988	4.69287	3.40364e-05
ENSG00000010030	ETV7	2.07935	4.69164	3.42252e-05
ENSG00000173421	CCDC36	1.50752	4.68844	3.46975e-05
ENSG00000100365	NCF4	1.01247	4.68682	3.49567e-05
ENSG00000166278	C2	1.59077	4.68202	3.57346e-05
ENSG00000164483	SAMD3	-1.02853	-4.67947	3.61138e-05
ENSG00000198934	MAGEE1	-1.09955	-4.67927	3.61315e-05
ENSG00000129007	CALML4	1.06526	4.67879	3.61989e-05
ENSG00000163736	PPBP	1.25226	4.67772	3.63534e-05
ENSG00000256553	TRAV1-2	-1.9864	-4.6765	3.65017e-05
ENSG00000157343	ARMC12	2.01543	4.67478	3.67731e-05
ENSG00000135083	CCNJL	1.14943	4.67461	3.67855e-05
ENSG00000111886	GABRR2	1.48819	4.6736	3.69326e-05
ENSG00000160191	PDE9A	-1.46089	-4.6718	3.72395e-05
ENSG00000186081	KRT5	-2.45371	-4.66993	3.75277e-05
ENSG00000214203	RPS4XP1	1.94525	4.66921	3.76237e-05
ENSG00000125510	OPRL1	1.02856	4.66745	3.78937e-05
ENSG00000213413	PVRIG	-1.12775	-4.6671	3.79407e-05
ENSG00000266256	LINC00683	2.25953	4.65123	4.07308e-05
ENSG00000135519	KCNH3	1.39659	4.65059	4.08199e-05
ENSG00000183784	C9orf66	1.02825	4.64977	4.09636e-05
ENSG00000135407	AVIL	1.13719	4.64823	4.1231e-05
ENSG00000224822	THRB-IT1	2.52615	4.64775	4.13076e-05
ENSG00000173917	HOXB2	-1.34998	-4.64493	4.17651e-05
ENSG00000178038	ALS2CL	-1.42015	-4.64384	4.19407e-05
ENSG00000104951	IL4I1	-2.00169	-4.64095	4.24535e-05
ENSG00000211785	TRAV12-1	-1.69287	-4.63899	4.27337e-05
ENSG00000202538	RNU4-2	1.89813	4.63744	4.29611e-05
ENSG00000186481	ANKRD20A5P	-1.43347	-4.63102	4.41515e-05
ENSG00000164125	FAM198B	1.23706	4.63028	4.42884e-05
ENSG00000233077	LINC01271	1.92146	4.62719	4.48721e-05
ENSG00000131437	KIF3A	-1.00793	-4.62603	4.50407e-05
ENSG00000129757	CDKN1C	-1.35186	-4.62233	4.56856e-05
ENSG00000187037	GPR141	1.22482	4.62169	4.57631e-05
ENSG00000121690	DEPDC7	-2.14282	-4.62003	4.60684e-05
ENSG00000240047	RPS3AP32	1.96161	4.61727	4.66212e-05
ENSG00000137177	KIF13A	1.08791	4.61352	4.72991e-05
ENSG00000186105	LRRC70	1.20251	4.61369	4.72991e-05
ENSG00000199568	RNU5A-1	2.20602	4.61229	4.75157e-05
ENSG00000213613	RPL11P3	1.12685	4.61154	4.76436e-05
ENSG00000173193	PARP14	1.11078	4.61017	4.79151e-05
ENSG00000175445	LPL	2.20389	4.60904	4.81536e-05
ENSG00000181444	ZNF467	1.12906	4.60736	4.8523e-05
ENSG00000161911	TREML1	1.33961	4.60067	4.98825e-05
ENSG00000188056	TREML4	1.46569	4.5982	5.03637e-05
ENSG00000130167	TSPAN16	1.57841	4.59481	5.10762e-05
ENSG00000213809	KLRK1	-1.11534	-4.59395	5.12176e-05
ENSG00000129244	ATP1B2	1.49515	4.59306	5.13907e-05
ENSG00000188820	CALHM6	1.31038	4.58895	5.22979e-05
ENSG00000169884	WNT10B	-1.72781	-4.58847	5.23936e-05
ENSG00000123612	ACVR1C	-1.58068	-4.58831	5.24111e-05
ENSG00000243055	GK-AS1	1.12004	4.58783	5.24636e-05
ENSG00000091129	NRCAM	-1.82572	-4.58794	5.24636e-05
ENSG00000163563	MNDA	1.0778	4.58709	5.2625e-05
ENSG00000196923	PDLIM7	1.0891	4.58074	5.39595e-05
ENSG00000237711	MTCO3P11	1.19514	4.57373	5.56753e-05
ENSG00000111052	LIN7A	1.13467	4.56652	5.74147e-05
ENSG00000198478	SH3BGRL2	1.23284	4.56645	5.74147e-05
ENSG00000175485	OR52W1	1.73581	4.56599	5.74897e-05
ENSG00000130584	ZBTB46	-1.13701	-4.56399	5.79394e-05
ENSG00000163431	LMOD1	-2.28877	-4.56366	5.79807e-05
ENSG00000070731	ST6GALNAC2	1.15474	4.56353	5.79904e-05
ENSG00000163221	S100A12	1.45334	4.56125	5.85619e-05
ENSG00000101412	E2F1	1.33139	4.55929	5.89949e-05
ENSG00000177989	ODF3B	1.19134	4.55613	5.97701e-05
ENSG00000111728	ST8SIA1	-1.33303	-4.55619	5.97701e-05
ENSG00000134571	MYBPC3	1.44672	4.55202	6.08031e-05
ENSG00000163646	CLRN1	2.28575	4.55192	6.08046e-05
ENSG00000232187	FTH1P7	1.55645	4.55184	6.08046e-05
ENSG00000246548	LINC02288	1.59252	4.55126	6.09439e-05
ENSG00000010327	STAB1	1.19592	4.55055	6.10711e-05
ENSG00000163564	PYHIN1	-1.08599	-4.54801	6.16799e-05
ENSG00000103175	WFDC1	2.41661	4.54779	6.17165e-05
ENSG00000237702	TRBV3-1	-1.64808	-4.54316	6.2954e-05
ENSG00000166289	PLEKHF1	-1.08385	-4.53982	6.38769e-05
ENSG00000102174	PHEX	-1.38092	-4.53424	6.5362e-05
ENSG00000141837	CACNA1A	1.09821	4.53353	6.55264e-05
ENSG00000187800	PEAR1	1.39537	4.53184	6.59688e-05
ENSG00000230099	TRBV5-4	-1.82719	-4.53017	6.64358e-05
ENSG00000163697	APBB2	1.26321	4.52133	6.89487e-05
ENSG00000119514	GALNT12	-1.19243	-4.51578	7.05365e-05
ENSG00000100678	SLC8A3	1.60586	4.51123	7.18557e-05
ENSG00000133816	MICAL2	1.02181	4.51005	7.21956e-05
ENSG00000130037	KCNA5	-2.29279	-4.50849	7.26679e-05
ENSG00000118898	PPL	1.00845	4.50784	7.28581e-05
ENSG00000130590	SAMD10	-1.11769	-4.50764	7.28967e-05
ENSG00000023171	GRAMD1B	1.29879	4.50181	7.46407e-05
ENSG00000163235	TGFA	1.22879	4.49767	7.595e-05
ENSG00000116833	NR5A2	2.24245	4.49632	7.64029e-05
ENSG00000175556	LONRF3	1.1844	4.49398	7.71818e-05
ENSG00000171786	NHLH1	1.68577	4.49099	7.81099e-05
ENSG00000168497	CAVIN2	1.05338	4.48753	7.91424e-05
ENSG00000265735	RN7SL5P	1.26199	4.48442	8.01181e-05
ENSG00000250254	PTTG2	1.3514	4.47527	8.3145e-05
ENSG00000170074	FAM153A	-1.65128	-4.47367	8.36651e-05
ENSG00000172159	FRMD3	1.37252	4.47033	8.47382e-05
ENSG00000156381	ANKRD9	1.3078	4.46651	8.60032e-05
ENSG00000143367	TUFT1	1.18534	4.46646	8.60032e-05
ENSG00000005249	PRKAR2B	1.17118	4.46355	8.70016e-05
ENSG00000180739	S1PR5	-1.25115	-4.46155	8.7779e-05
ENSG00000280780	JAKMIP2-AS1	-2.24054	-4.45991	8.83102e-05
ENSG00000133106	EPSTI1	1.37902	4.45931	8.84114e-05
ENSG00000109944	JHY	-1.47436	-4.45826	8.88098e-05
ENSG00000149534	MS4A2	-1.86587	-4.45532	8.98556e-05
ENSG00000154274	C4orf19	1.32034	4.45212	9.09438e-05
ENSG00000086288	NME8	1.20105	4.45108	9.13106e-05
ENSG00000038427	VCAN	1.15862	4.44916	9.20592e-05
ENSG00000171596	NMUR1	-1.27764	-4.44642	9.31242e-05
ENSG00000079337	RAPGEF3	1.06043	4.44325	9.43181e-05
ENSG00000108244	KRT23	1.28592	4.44155	9.49514e-05
ENSG00000242616	GNG10	1.28751	4.43757	9.65244e-05
ENSG00000102471	NDFIP2	-1.4169	-4.43571	9.71844e-05
ENSG00000204020	LIPN	1.35909	4.43516	9.73791e-05
ENSG00000100346	CACNA1I	-1.05267	-4.43024	9.94696e-05
ENSG00000250889	LINC01336	-1.7563	-4.42693	0.000100806
ENSG00000255481	OR56A7P	2.40528	4.42562	0.000101297
ENSG00000197646	PDCD1LG2	1.59982	4.42096	0.000103281
ENSG00000148468	FAM171A1	-1.0799	-4.41511	0.000105795
ENSG00000119950	MXI1	1.11385	4.41442	0.00010604
ENSG00000082458	DLG3	-1.09705	-4.41426	0.000106042
ENSG00000204397	CARD16	1.00658	4.40769	0.000108751
ENSG00000256660	CLEC12B	1.42945	4.40713	0.000108989
ENSG00000130300	PLVAP	-1.52999	-4.40441	0.000110236
ENSG00000273999	RBM17P2	2.03703	4.40421	0.000110295
ENSG00000256356	HSPA8P5	-1.51318	-4.40068	0.00011206
ENSG00000255582	OR10G2	-2.11627	-4.39995	0.000112346
ENSG00000198722	UNC13B	1.30377	4.39842	0.000113007
ENSG00000236148	RPL23AP37	2.20243	4.39832	0.000113017
ENSG00000133808	MICALCL	1.17209	4.39691	0.000113662
ENSG00000115828	QPCT	1.20234	4.39692	0.000113662
ENSG00000268257	AIRN	1.14802	4.39242	0.000115765
ENSG00000168280	KIF5C	-1.21172	-4.38968	0.000117139
ENSG00000154269	ENPP3	-1.92724	-4.38808	0.000117848
ENSG00000236609	ZNF853	-1.08214	-4.38803	0.000117848
ENSG00000152672	CLEC4F	-2.22716	-4.38433	0.000119451
ENSG00000117834	SLC5A9	1.71633	4.38432	0.000119451
ENSG00000152990	ADGRA3	-1.1561	-4.37969	0.000121595
ENSG00000204160	ZDHHC18	1.01038	4.37858	0.000122074
ENSG00000093134	VNN3	1.10288	4.37832	0.000122168
ENSG00000187098	MITF	1.11114	4.37299	0.000124902
ENSG00000102837	OLFM4	1.88599	4.37122	0.000125823
ENSG00000114923	SLC4A3	-1.99639	-4.37076	0.000126041
ENSG00000229644	NAMPTP1	1.48624	4.36784	0.000127536
ENSG00000141526	SLC16A3	1.01082	4.36601	0.000128362
ENSG00000182782	HCAR2	1.14625	4.36507	0.000128865
ENSG00000234663	LINC01934	-1.06326	-4.36315	0.000129901
ENSG00000234493	RHOXF1P1	-2.16738	-4.36079	0.000131212
ENSG00000161681	SHANK1	-2.20291	-4.3607	0.000131215
ENSG00000173372	C1QA	1.74701	4.35754	0.000132918
ENSG00000081985	IL12RB2	-1.20993	-4.3524	0.000135662
ENSG00000047617	ANO2	2.28981	4.3516	0.000135948
ENSG00000167664	TMIGD2	-1.23883	-4.35162	0.000135948
ENSG00000143546	S100A8	1.43467	4.34933	0.00013705
ENSG00000196668	LINC00173	1.17679	4.34749	0.000138046
ENSG00000265666	RARA-AS1	1.05177	4.34557	0.000138943
ENSG00000070019	GUCY2C	1.95322	4.34538	0.000139007
ENSG00000227191	TRGC2	-1.13338	-4.34098	0.000141499
ENSG00000196353	CPNE4	2.07049	4.33886	0.00014271
ENSG00000256235	SMIM3	1.05135	4.33438	0.000145372
ENSG00000123453	SARDH	-1.66035	-4.33215	0.000146632
ENSG00000170962	PDGFD	-1.12223	-4.32892	0.000148408
ENSG00000173239	LIPM	2.20134	4.32819	0.000148844
ENSG00000100368	CSF2RB	1.1181	4.32788	0.000148994
ENSG00000182175	RGMA	2.0429	4.32679	0.000149626
ENSG00000162004	CCDC78	-1.00041	-4.32488	0.000150753
ENSG00000256812	CAPNS2	1.35377	4.32444	0.000151
ENSG00000136425	CIB2	-1.72581	-4.32213	0.000152421
ENSG00000052126	PLEKHA5	-1.10221	-4.31441	0.000157236
ENSG00000126353	CCR7	-1.08078	-4.31211	0.000158485
ENSG00000185909	KLHDC8B	1.34075	4.30971	0.000160036
ENSG00000062524	LTK	-1.31245	-4.3095	0.000160127
ENSG00000184106	TREML3P	1.4908	4.30414	0.000163634
ENSG00000261308	FIGNL2	-1.40073	-4.30112	0.000165691
ENSG00000088053	GP6	1.1969	4.29392	0.0001704
ENSG00000211788	TRAV13-1	-1.40095	-4.29385	0.0001704
ENSG00000110080	ST3GAL4	1.16898	4.2928	0.000171018
ENSG00000164181	ELOVL7	1.25361	4.29268	0.000171048
ENSG00000134765	DSC1	-1.66791	-4.29227	0.000171302
ENSG00000146674	IGFBP3	-2.14704	-4.29212	0.000171308
ENSG00000182463	TSHZ2	-1.0534	-4.29209	0.000171308
ENSG00000136960	ENPP2	-1.46199	-4.28866	0.000173466
ENSG00000225572	DOCK4-AS1	1.63796	4.28819	0.000173772
ENSG00000152952	PLOD2	1.66613	4.2871	0.000174501
ENSG00000171476	HOPX	-1.07604	-4.28438	0.000176134
ENSG00000280832	GSEC	1.07909	4.28163	0.000177808
ENSG00000258511	LINC02295	-1.81058	-4.28167	0.000177808
ENSG00000049130	KITLG	1.92231	4.27944	0.000179176
ENSG00000203618	GP1BB	1.5135	4.27722	0.000180704
ENSG00000197046	SIGLEC15	1.12629	4.27705	0.000180777
ENSG00000266127	ZNF415P1	1.22421	4.27488	0.000182221
ENSG00000167207	NOD2	1.14671	4.2685	0.000186431
ENSG00000250334	LINC00989	1.16302	4.26763	0.000187086
ENSG00000178458	H3F3AP6	1.7076	4.26698	0.0001873
ENSG00000146955	RAB19	1.53697	4.26391	0.000189346
ENSG00000120051	CFAP58	1.39059	4.26166	0.000190997
ENSG00000151693	ASAP2	1.09678	4.26071	0.000191468
ENSG00000102010	BMX	1.77727	4.26008	0.000191939
ENSG00000179348	GATA2	-1.47393	-4.25691	0.000194052
ENSG00000105641	SLC5A5	-1.96984	-4.25283	0.000197208
ENSG00000235300	THRA1/BTR	-1.15946	-4.25234	0.000197484
ENSG00000205867	KRTAP5-2	-2.30883	-4.25179	0.000197844
ENSG00000227730	MTND6P5	1.22848	4.25077	0.000198605
ENSG00000157833	GAREM2	-1.00912	-4.24008	0.000207352
ENSG00000170909	OSCAR	1.01645	4.23792	0.00020899
ENSG00000112796	ENPP5	-1.30239	-4.23764	0.000209174
ENSG00000239605	STPG4	1.48014	4.23329	0.000212742
ENSG00000123454	DBH	-2.06927	-4.22992	0.00021557
ENSG00000211786	TRAV8-2	-1.56694	-4.22564	0.000218797
ENSG00000158106	RHPN1	-1.0135	-4.22017	0.000223471
ENSG00000158352	SHROOM4	1.89948	4.2143	0.000228723
ENSG00000106772	PRUNE2	1.02752	4.21055	0.000231994
ENSG00000080493	SLC4A4	-1.39878	-4.20917	0.000233171
ENSG00000239899	RN7SL674P	1.39679	4.20741	0.000234767
ENSG00000163126	ANKRD23	-1.09863	-4.20594	0.000236208
ENSG00000157368	IL34	-2.18516	-4.20334	0.000238607
ENSG00000151952	TMEM132D	1.60944	4.20294	0.000238859
ENSG00000133121	STARD13	1.83453	4.20043	0.000241275
ENSG00000165131	LLCFC1	1.8839	4.19821	0.000243406
ENSG00000179869	ABCA13	1.66042	4.19544	0.000245917
ENSG00000244115	DNAJC25-GNG10	1.29052	4.19542	0.000245917
ENSG00000146373	RNF217	1.02619	4.19288	0.00024826
ENSG00000133067	LGR6	-1.46662	-4.18494	0.000256394
ENSG00000186417	GLDN	2.23032	4.18404	0.000257236
ENSG00000198756	COLGALT2	-1.51436	-4.18269	0.000258393
ENSG00000227825	SLC9A7P1	1.19036	4.17666	0.000264466
ENSG00000139880	CDH24	-1.83292	-4.17519	0.000265996
ENSG00000164142	FAM160A1	-1.79402	-4.17288	0.000268252
ENSG00000197520	FAM177B	1.45083	4.17223	0.000268745
ENSG00000163421	PROK2	1.42943	4.17049	0.000270622
ENSG00000235397	EPN2-AS1	-2.02026	-4.1697	0.000271473
ENSG00000121797	CCRL2	1.01907	4.16226	0.000279246
ENSG00000165480	SKA3	1.12396	4.15622	0.000285869
ENSG00000107954	NEURL1	-1.17292	-4.15533	0.000286728
ENSG00000160883	HK3	1.04417	4.15286	0.000289419
ENSG00000154146	NRGN	1.11133	4.15035	0.000292217
ENSG00000278030	TRBV7-9	-1.73945	-4.14179	0.000301936
ENSG00000139832	RAB20	1.36447	4.14082	0.000302912
ENSG00000055955	ITIH4	1.07722	4.13538	0.000309655
ENSG00000225192	ZNF33BP1	-1.85266	-4.134	0.000311325
ENSG00000175928	LRRN1	1.4752	4.13273	0.000312938
ENSG00000148346	LCN2	1.29615	4.1326	0.000313019
ENSG00000175874	CREG2	1.87688	4.12913	0.000317358
ENSG00000139572	GPR84	1.66051	4.12885	0.000317636
ENSG00000160401	CFAP157	-1.32373	-4.12717	0.000319856
ENSG00000257495	KRT73-AS1	-1.35979	-4.1188	0.000330826
ENSG00000134809	TIMM10	1.02085	4.11873	0.000330826
ENSG00000173110	HSPA6	1.24716	4.11464	0.000335526
ENSG00000260992	DOCK9-AS2	-1.46754	-4.11211	0.000338447
ENSG00000076864	RAP1GAP	1.92857	4.10775	0.000344217
ENSG00000211752	TRBV27	-1.51471	-4.10673	0.000345636
ENSG00000163629	PTPN13	-1.25827	-4.10572	0.000346801
ENSG00000272282	LINC02084	-1.16035	-4.1037	0.000349158
ENSG00000211753	TRBV28	-1.77833	-4.10247	0.000350575
ENSG00000101188	NTSR1	1.35975	4.09984	0.000353767
ENSG00000179967	PPP1R14BP3	1.16981	4.09942	0.000354297
ENSG00000159588	CCDC17	1.00987	4.09528	0.000359877
ENSG00000259332	ST20-MTHFS	1.39469	4.09356	0.000362084
ENSG00000133800	LYVE1	1.44371	4.09102	0.000365486
ENSG00000136531	SCN2A	1.87566	4.08914	0.000368212
ENSG00000168824	NSG1	-1.04708	-4.08804	0.000369255
ENSG00000211805	TRAV24	-2.02721	-4.08706	0.00037069
ENSG00000141497	ZMYND15	1.44786	4.08541	0.000372746
ENSG00000240869	RN7SL128P	1.4425	4.08509	0.000372899
ENSG00000277481	PKD1L3	1.49201	4.0778	0.000382932
ENSG00000255819	KLRC4-KLRK1	-1.56596	-4.07519	0.000386643
ENSG00000130558	OLFM1	-1.65037	-4.07337	0.000389179
ENSG00000258818	RNASE4	1.19854	4.07323	0.000389286
ENSG00000135631	RAB11FIP5	-1.03047	-4.06755	0.000397875
ENSG00000233750	CICP27	1.50296	4.06166	0.000406497
ENSG00000265817	FSBP	-1.19693	-4.04891	0.000425833
ENSG00000227347	HNRNPKP2	1.5541	4.04593	0.000430565
ENSG00000100336	APOL4	1.68515	4.04558	0.000431072
ENSG00000134755	DSC2	1.34262	4.04451	0.000432783
ENSG00000125900	SIRPD	1.00901	4.0375	0.000444806
ENSG00000165730	STOX1	-1.8014	-4.0372	0.000445119
ENSG00000274588	DGKK	-1.79475	-4.03417	0.000450307
ENSG00000238133	MAP3K20-AS1	1.61882	4.03315	0.000451837
ENSG00000271005	CTHRC1P1	-1.42129	-4.03193	0.000453779
ENSG00000248180	GAPDHP60	1.20553	4.03146	0.000454545
ENSG00000102554	KLF5	1.01826	4.03015	0.000456802
ENSG00000002549	LAP3	1.25862	4.02995	0.000457041
ENSG00000227788	MTCO3P43	1.56132	4.02588	0.00046445
ENSG00000169994	MYO7B	1.19406	4.02411	0.000467371
ENSG00000249173	LINC01093	2.18087	4.02276	0.000469619
ENSG00000188175	HEPACAM2	1.46416	4.02024	0.000474063
ENSG00000146250	PRSS35	-2.18192	-4.01495	0.000483649
ENSG00000070182	SPTB	1.33492	4.01357	0.000486347
ENSG00000189409	MMP23B	-1.32922	-4.0124	0.000488406
ENSG00000238241	CCR12P	-1.70189	-4.01046	0.00049188
ENSG00000248208	WDR45P1	1.87742	4.01046	0.00049188
ENSG00000136237	RAPGEF5	1.40472	4.00723	0.000497283
ENSG00000012171	SEMA3B	1.5111	4.0063	0.00049892
ENSG00000253522	MIR3142HG	-1.05758	-4.00272	0.00050562
ENSG00000119865	CNRIP1	1.18897	4.00249	0.000505633
ENSG00000186310	NAP1L3	-1.7035	-4.00263	0.000505633
ENSG00000177675	CD163L1	2.03483	4.00172	0.000507139
ENSG00000124440	HIF3A	2.12345	3.99983	0.000510721
ENSG00000198673	FAM19A2	1.01384	3.99186	0.000526277
ENSG00000166546	BEAN1	1.29732	3.9882	0.000533816
ENSG00000163554	SPTA1	1.31386	3.9773	0.000555656
ENSG00000185630	PBX1	1.1832	3.97465	0.000560866
ENSG00000217083	MTCO2P33	1.38716	3.97259	0.000565393
ENSG00000100311	PDGFB	-1.11951	-3.97179	0.000566447
ENSG00000275793	RIMBP3	-1.03365	-3.97186	0.000566447
ENSG00000205212	CCDC144NL	-2.12666	-3.97093	0.000567978
ENSG00000226625	RBM17P1	1.89665	3.96801	0.000574121
ENSG00000239961	LILRA4	-1.23216	-3.96474	0.000580766
ENSG00000143126	CELSR2	-1.01897	-3.96409	0.000581619
ENSG00000281379	SEPT14P19	1.40199	3.96402	0.000581619
ENSG00000108846	ABCC3	1.07108	3.95362	0.000604513
ENSG00000233435	AGGF1P2	-1.86521	-3.95355	0.000604513
ENSG00000172322	CLEC12A	1.30156	3.9524	0.000607165
ENSG00000154589	LY96	1.0609	3.94762	0.00061728
ENSG00000049768	FOXP3	-1.06504	-3.94748	0.000617283
ENSG00000211800	TRAV20	-1.71859	-3.94692	0.000618227
ENSG00000180769	WDFY3-AS2	1.50797	3.94676	0.000618227
ENSG00000178222	RNF212	-1.81516	-3.94512	0.000621733
ENSG00000073792	IGF2BP2	1.09281	3.9449	0.00062174
ENSG00000085733	CTTN	1.16768	3.94193	0.000628377
ENSG00000244405	ETV5	1.77573	3.94047	0.000631487
ENSG00000211802	TRAV22	-1.83518	-3.93917	0.000634361
ENSG00000180190	TDRP	1.25237	3.93393	0.000646631
ENSG00000132259	CNGA4	1.84701	3.93226	0.000650759
ENSG00000186152	LILRP1	2.08277	3.9316	0.000651775
ENSG00000129682	FGF13	1.90714	3.92824	0.000659994
ENSG00000237264	FTH1P11	1.22177	3.92631	0.000664925
ENSG00000160791	CCR5	-1.05936	-3.92517	0.0006675
ENSG00000130956	HABP4	-1.05246	-3.92343	0.000671355
ENSG00000169704	GP9	1.29972	3.92033	0.000678274
ENSG00000109339	MAPK10	1.29876	3.91979	0.000679386
ENSG00000205583	STAG3L1	-1.02505	-3.91854	0.000682313
ENSG00000175643	RMI2	1.22965	3.91687	0.000685882
ENSG00000267336	EIF4A2P1	-1.84847	-3.91483	0.000690902
ENSG00000233057	EEF1A1P14	-1.93904	-3.91421	0.000691877
ENSG00000177409	SAMD9L	1.03354	3.91369	0.000693154
ENSG00000226564	FTH1P20	1.30473	3.91218	0.000697062
ENSG00000204219	TCEA3	-1.17699	-3.90613	0.000712729
ENSG00000213368	ST13P11	-1.96082	-3.90094	0.000727752
ENSG00000110079	MS4A4A	1.16722	3.89955	0.000731756
ENSG00000244731	C4A	1.10318	3.89732	0.000738089
ENSG00000236008	LINC01814	1.14998	3.89653	0.00074028
ENSG00000157322	CLEC18A	1.47212	3.89563	0.000742817
ENSG00000182230	FAM153B	-1.71541	-3.89322	0.000749803
ENSG00000186197	EDARADD	-1.38184	-3.8922	0.000752536
ENSG00000101638	ST8SIA5	2.01672	3.88947	0.000759091
ENSG00000229590	MSX2P1	-1.4675	-3.88841	0.000761748
ENSG00000102057	KCND1	1.23568	3.88582	0.000768353
ENSG00000146856	AGBL3	-1.0592	-3.88552	0.000768469
ENSG00000143167	GPA33	-1.00953	-3.87825	0.000787518
ENSG00000118432	CNR1	1.38946	3.87759	0.000789416
ENSG00000006282	SPATA20	-1.05379	-3.87303	0.000802085
ENSG00000011105	TSPAN9	1.20284	3.87268	0.000802779
ENSG00000240666	MME-AS1	1.24043	3.86404	0.000828204
ENSG00000040608	RTN4R	-1.26506	-3.86309	0.000830954
ENSG00000242525	OR7E100P	1.0224	3.8625	0.000832724
ENSG00000214279	SCART1	-1.20761	-3.85565	0.000853029
ENSG00000233493	TMEM238	-1.20648	-3.85219	0.000864213
ENSG00000189127	ANKRD34B	1.48055	3.84991	0.000871319
ENSG00000140470	ADAMTS17	-1.35795	-3.8489	0.000874435
ENSG00000117560	FASLG	-1.10571	-3.84695	0.000880704
ENSG00000202354	RNY3	1.36098	3.84331	0.000890952
ENSG00000267534	S1PR2	-1.06383	-3.84175	0.000896065
ENSG00000255221	CARD17	1.81307	3.84144	0.000896935
ENSG00000047648	ARHGAP6	1.14925	3.83999	0.000901003
ENSG00000178033	CALHM5	1.63312	3.83717	0.000910142
ENSG00000211797	TRAV17	-1.44581	-3.83612	0.000913285
ENSG00000110723	EXPH5	-1.22464	-3.83489	0.000916588
ENSG00000211710	TRBV4-1	-1.60166	-3.83496	0.000916588
ENSG00000149564	ESAM	1.05299	3.83434	0.000918132
ENSG00000140939	NOL3	1.40726	3.83299	0.000921409
ENSG00000186334	SLC36A3	1.67692	3.83126	0.0009274
ENSG00000142408	CACNG8	-1.59505	-3.83019	0.000930394
ENSG00000174099	MSRB3	1.00651	3.82634	0.000942498
ENSG00000231841	FAM192BP	1.21895	3.82482	0.00094727
ENSG00000166793	YPEL4	1.06948	3.82318	0.000951794
ENSG00000172771	EFCAB12	1.13008	3.82096	0.000958315
ENSG00000132170	PPARG	1.87191	3.82095	0.000958315
ENSG00000186642	PDE2A	1.34426	3.81812	0.000968054
ENSG00000223117	RN7SKP296	1.21191	3.8162	0.000973583
ENSG00000123219	CENPK	-1.05014	-3.81314	0.000983465
ENSG00000124145	SDC4	1.24122	3.80866	0.000997666
ENSG00000255776	VDAC2P2	-1.29991	-3.8077	0.00100046
ENSG00000178773	CPNE7	-1.98523	-3.80667	0.0010038
ENSG00000227508	LINC01624	-1.05214	-3.80507	0.0010095
ENSG00000164402	39692	-1.00712	-3.80167	0.00102153
ENSG00000136383	ALPK3	1.28748	3.80049	0.00102612
ENSG00000211809	TRAV27	-1.61693	-3.79974	0.00102897
ENSG00000100218	RSPH14	1.75093	3.79826	0.00103459
ENSG00000140287	HDC	-1.46329	-3.79727	0.00103786
ENSG00000003436	TFPI	1.11671	3.79483	0.00104558
ENSG00000154734	ADAMTS1	-1.24967	-3.79437	0.00104726
ENSG00000159713	TPPP3	-1.06483	-3.79108	0.00105925
ENSG00000228495	LINC01013	-1.41426	-3.78998	0.00106336
ENSG00000142185	TRPM2	1.02822	3.78547	0.00108053
ENSG00000260528	FAM157C	1.18123	3.78483	0.00108246
ENSG00000105409	ATP1A3	-1.00158	-3.7832	0.00108868
ENSG00000162407	PLPP3	1.21179	3.7804	0.00109896
ENSG00000169026	MFSD7	1.02624	3.77685	0.00111237
ENSG00000211694	TRGV10	-1.25393	-3.77606	0.00111502
ENSG00000231793	DOC2GP	-1.30032	-3.77246	0.00112974
ENSG00000198719	DLL1	-1.46384	-3.77016	0.00113746
ENSG00000154529	CNTNAP3B	1.48721	3.76926	0.00114096
ENSG00000170509	HSD17B13	1.31999	3.76185	0.00117097
ENSG00000088543	C3orf18	-1.02522	-3.76067	0.00117591
ENSG00000134193	REG4	-1.63489	-3.76071	0.00117591
ENSG00000224187	LINC01991	2.04403	3.76035	0.00117711
ENSG00000080854	IGSF9B	-1.18649	-3.75974	0.00117843
ENSG00000251340	MTCYBP35	1.51246	3.75405	0.00120203
ENSG00000219074	SOD1P1	2.04109	3.75132	0.00121426
ENSG00000165821	SALL2	-1.03884	-3.74934	0.00122228
ENSG00000137720	C11orf1	-1.09714	-3.74682	0.0012327
ENSG00000167037	SGSM1	-1.14906	-3.74431	0.00124312
ENSG00000102362	SYTL4	1.31252	3.7423	0.00125179
ENSG00000251442	LINC01094	1.11821	3.739	0.00126602
ENSG00000127074	RGS13	-1.57248	-3.73634	0.00127818
ENSG00000188266	HYKK	-1.16611	-3.73127	0.0013001
ENSG00000242960	FTH1P23	1.68343	3.7275	0.001318
ENSG00000148483	TMEM236	1.63381	3.7259	0.001325
ENSG00000137261	KIAA0319	1.23829	3.72517	0.0013275
ENSG00000122733	PHF24	1.57833	3.72511	0.0013275
ENSG00000171914	TLN2	1.05205	3.72354	0.00133407
ENSG00000160307	S100B	-1.41354	-3.72297	0.00133635
ENSG00000101187	SLCO4A1	1.52381	3.72262	0.00133717
ENSG00000007038	PRSS21	-1.94397	-3.72247	0.00133761
ENSG00000047597	XK	1.12604	3.71843	0.00135607
ENSG00000213071	LPAL2	-1.2657	-3.71797	0.00135784
ENSG00000211611	IGKV6-21	1.54704	3.71747	0.00135985
ENSG00000078098	FAP	1.95952	3.71728	0.0013602
ENSG00000271026	KATNBL1P1	2.0098	3.71658	0.00136317
ENSG00000124019	FAM124B	-1.21424	-3.71618	0.00136468
ENSG00000073150	PANX2	1.02551	3.71388	0.00137469
ENSG00000254403	OR10Y1P	1.99322	3.71272	0.00138033
ENSG00000209582	SNORA48	1.23508	3.71128	0.00138714
ENSG00000171954	CYP4F22	-1.66473	-3.70801	0.00140196
ENSG00000115255	REEP6	-1.11465	-3.7073	0.00140497
ENSG00000201321	RNA5S9	1.67799	3.70347	0.00142403
ENSG00000214851	LINC00612	-1.16766	-3.70266	0.00142819
ENSG00000189238	LINC00943	-1.38199	-3.70237	0.0014295
ENSG00000259459	LINC02568	2.00992	3.70178	0.0014321
ENSG00000111863	ADTRP	-1.25018	-3.70165	0.00143243
ENSG00000273717	RN7SL343P	1.97151	3.69775	0.00145132
ENSG00000276522	RN7SL462P	1.97151	3.69775	0.00145132
ENSG00000278825	RN7SL640P	1.97151	3.69775	0.00145132
ENSG00000177112	MRVI1-AS1	1.30724	3.69153	0.00148088
ENSG00000148600	CDHR1	-1.29146	-3.69121	0.00148162
ENSG00000142156	COL6A1	-1.59494	-3.68891	0.00149248
ENSG00000088726	TMEM40	1.13144	3.68224	0.00152903
ENSG00000116183	PAPPA2	1.86114	3.68166	0.0015317
ENSG00000125538	IL1B	1.02254	3.68066	0.00153658
ENSG00000072422	RHOBTB1	1.06218	3.67979	0.00154112
ENSG00000007350	TKTL1	-1.09508	-3.67906	0.0015451
ENSG00000054598	FOXC1	1.50352	3.67591	0.00155962
ENSG00000215874	CAPNS1P1	1.98817	3.67223	0.00157866
ENSG00000131016	AKAP12	-1.06124	-3.66921	0.00159509
ENSG00000234456	MAGI2-AS3	1.43636	3.66779	0.00160276
ENSG00000106483	SFRP4	1.8494	3.66404	0.0016228
ENSG00000162654	GBP4	1.01507	3.6625	0.00163138
ENSG00000262980	OR52L2P	1.94988	3.65622	0.00166442
ENSG00000128040	SPINK2	-1.95495	-3.65376	0.00167937
ENSG00000094804	CDC6	1.01634	3.65259	0.00168562
ENSG00000174473	GALNTL6	1.98217	3.64906	0.00170561
ENSG00000211807	TRAV26-1	-1.35882	-3.64659	0.00172078
ENSG00000159189	C1QC	1.74299	3.64438	0.0017335
ENSG00000134864	GGACT	-1.00918	-3.64389	0.00173641
ENSG00000275558	RN7SKP175	1.9639	3.64314	0.00174065
ENSG00000159339	PADI4	1.1495	3.64237	0.0017454
ENSG00000118402	ELOVL4	-1.09128	-3.64192	0.00174759
ENSG00000205089	CCNI2	-1.1596	-3.64095	0.00175322
ENSG00000140682	TGFB1I1	1.05022	3.64016	0.0017579
ENSG00000163141	BNIPL	1.20733	3.6396	0.00176129
ENSG00000074416	MGLL	1.04769	3.63824	0.00176884
ENSG00000240233	RN7SL587P	1.84905	3.62998	0.00181796
ENSG00000250816	DCAF13P2	1.91043	3.62984	0.00181852
ENSG00000254274	TDGF1P5	1.1518	3.62896	0.00182295
ENSG00000256937	KRT17P8	-1.29057	-3.62397	0.0018545
ENSG00000211713	TRBV6-4	-1.96049	-3.62241	0.00186391
ENSG00000175899	A2M	-1.08682	-3.61895	0.00188532
ENSG00000237438	CECR7	-1.20322	-3.61832	0.00188948
ENSG00000214359	RPL18P10	1.05795	3.61815	0.0018898
ENSG00000233189	RPL12P29	-1.35165	-3.61497	0.00191081
ENSG00000162512	SDC3	1.16222	3.61096	0.00193505
ENSG00000167105	TMEM92	1.32599	3.61087	0.00193521
ENSG00000244607	CCDC13	1.06279	3.60847	0.00195037
ENSG00000197057	DTHD1	-1.12024	-3.60604	0.00196635
ENSG00000234534	CSNK1G2P1	1.03075	3.60288	0.001989
ENSG00000163661	PTX3	1.25684	3.60275	0.00198953
ENSG00000134812	GIF	1.73524	3.60222	0.00199265
ENSG00000133134	BEX2	-1.21872	-3.60183	0.00199517
ENSG00000189337	KAZN	1.12319	3.60089	0.00200141
ENSG00000176076	KCNE5	1.44546	3.60014	0.00200573
ENSG00000211721	TRBV6-5	-1.41744	-3.59827	0.00201781
ENSG00000163293	NIPAL1	1.18764	3.59761	0.00202102
ENSG00000256751	PLBD1-AS1	1.33286	3.59515	0.00203683
ENSG00000227051	C14orf132	-1.51462	-3.59347	0.00204841
ENSG00000232487	RASA3-IT1	-1.7289	-3.591	0.00206361
ENSG00000211727	TRBV7-6	-1.72719	-3.59056	0.00206572
ENSG00000163751	CPA3	-1.61744	-3.58841	0.00207977
ENSG00000156486	KCNS2	1.50103	3.5882	0.00208048
ENSG00000156011	PSD3	1.05967	3.58707	0.00208754
ENSG00000129354	AP1M2	1.53925	3.58589	0.0020955
ENSG00000184731	FAM110C	-1.58918	-3.58442	0.00210485
ENSG00000165626	BEND7	1.50695	3.58043	0.00213273
ENSG00000111644	ACRBP	1.00068	3.5795	0.00213926
ENSG00000130513	GDF15	1.12611	3.57842	0.00214767
ENSG00000246627	CACNA1C-AS1	-1.19803	-3.57812	0.00214958
ENSG00000168079	SCARA5	-1.75995	-3.57721	0.00215507
ENSG00000122432	SPATA1	1.05931	3.57071	0.00220456
ENSG00000236296	GUSBP5	-1.32497	-3.56278	0.00225955
ENSG00000073734	ABCB11	1.85108	3.54264	0.00242232
ENSG00000104611	SH2D4A	1.00312	3.54165	0.00243014
ENSG00000197415	VEPH1	1.07935	3.54137	0.00243121
ENSG00000163531	NFASC	1.728	3.54038	0.00243784
ENSG00000169330	KIAA1024	-1.10401	-3.53942	0.00244431
ENSG00000136449	MYCBPAP	-1.61256	-3.53771	0.00245775
ENSG00000236493	EIF2S2P3	1.19997	3.53679	0.00246459
ENSG00000121753	ADGRB2	-1.49518	-3.53585	0.00247076
ENSG00000129990	SYT5	1.91397	3.53577	0.00247076
ENSG00000146006	LRRTM2	1.25737	3.53436	0.00248165
ENSG00000240766	PLCXD2-AS1	-1.73983	-3.5342	0.00248265
ENSG00000204872	NAT8B	1.66665	3.53122	0.00250898
ENSG00000188523	CFAP77	1.8846	3.53058	0.00251334
ENSG00000254791	FAR1-IT1	1.34447	3.52826	0.00253193
ENSG00000211804	TRDV1	-1.59911	-3.52701	0.00254228
ENSG00000239265	CLRN1-AS1	1.91126	3.52625	0.00254803
ENSG00000243175	RPSAP36	1.0124	3.52494	0.00255865
ENSG00000167600	CYP2S1	-1.19995	-3.52023	0.00259796
ENSG00000116711	PLA2G4A	1.00257	3.52002	0.00259886
ENSG00000215482	CALM2P3	1.65159	3.51928	0.00260495
ENSG00000214975	PPIAP29	1.26685	3.51772	0.00261786
ENSG00000236200	KDM4A-AS1	-1.20164	-3.51437	0.00264506
ENSG00000157445	CACNA2D3	-1.3148	-3.5137	0.00264995
ENSG00000168661	ZNF30	-1.02757	-3.50958	0.00268402
ENSG00000241404	EGFL8	-1.07474	-3.50848	0.00269334
ENSG00000243609	RPS2P44	1.017	3.50442	0.00272664
ENSG00000172817	CYP7B1	-1.72469	-3.49978	0.00277143
ENSG00000158874	APOA2	1.19817	3.49862	0.00278163
ENSG00000148848	ADAM12	-1.15179	-3.49571	0.00280837
ENSG00000184709	LRRC26	-1.90001	-3.49436	0.00281946
ENSG00000162383	SLC1A7	-1.7046	-3.49256	0.00283599
ENSG00000099985	OSM	1.17889	3.48949	0.00286452
ENSG00000159640	ACE	-1.47254	-3.48857	0.00287091
ENSG00000115884	SDC1	1.5238	3.48655	0.00288747
ENSG00000121236	TRIM6	1.23617	3.48535	0.00289784
ENSG00000169242	EFNA1	-1.17514	-3.48346	0.00291513
ENSG00000221937	TAS2R40	1.34956	3.48292	0.00291918
ENSG00000223345	HIST2H2BA	1.86663	3.4787	0.00296207
ENSG00000113721	PDGFRB	-1.19469	-3.47823	0.00296533
ENSG00000052344	PRSS8	1.11279	3.47814	0.00296547
ENSG00000211714	TRBV7-3	-1.69499	-3.4768	0.00297514
ENSG00000144152	FBLN7	-1.13041	-3.47495	0.00299244
ENSG00000228264	PSMD8P1	1.18199	3.47472	0.00299431
ENSG00000225492	GBP1P1	1.44745	3.47125	0.0030279
ENSG00000178726	THBD	1.02245	3.46775	0.00306084
ENSG00000168509	HFE2	1.58918	3.46757	0.00306227
ENSG00000229515	FLT1P1	1.20103	3.46433	0.00309318
ENSG00000229331	GK-IT1	1.75081	3.46435	0.00309318
ENSG00000069535	MAOB	1.75351	3.46212	0.0031146
ENSG00000130222	GADD45G	1.38471	3.46063	0.00312986
ENSG00000258227	CLEC5A	1.28915	3.46008	0.00313528
ENSG00000255874	LINC00346	-1.79899	-3.45902	0.00314581
ENSG00000221571	RNU6ATAC35P	1.88086	3.45667	0.00316847
ENSG00000042781	USH2A	1.54127	3.45636	0.00317142
ENSG00000198178	CLEC4C	-1.52185	-3.45609	0.00317184
ENSG00000249396	LINC02212	1.38194	3.45343	0.0031969
ENSG00000188375	H3F3C	1.57341	3.45241	0.00320648
ENSG00000128253	RFPL2	-1.75848	-3.45183	0.00320972
ENSG00000188219	POTEE	1.15816	3.4511	0.00321766
ENSG00000214351	OR1X5P	-1.71857	-3.45006	0.00322724
ENSG00000260727	SLC7A5P1	-1.47482	-3.44982	0.00322941
ENSG00000267046	E2F3P1	-1.05674	-3.44932	0.00323394
ENSG00000088340	FER1L4	1.38514	3.44887	0.00323796
ENSG00000146555	SDK1	1.35348	3.44441	0.00328392
ENSG00000169435	RASSF6	-1.24847	-3.4442	0.00328583
ENSG00000275791	TRBV10-3	-1.39047	-3.44365	0.00328956
ENSG00000258754	LINC01579	1.83148	3.44332	0.00329296
ENSG00000263177	MTND1P8	-1.46044	-3.44169	0.00330848
ENSG00000137474	MYO7A	1.24849	3.43963	0.00333014
ENSG00000284543	LINC01226	-1.61996	-3.43896	0.00333695
ENSG00000204983	PRSS1	-1.51551	-3.4364	0.00336496
ENSG00000222179	RN7SKP26	1.73354	3.43627	0.00336588
ENSG00000211750	TRBV24-1	-1.42728	-3.43392	0.00339084
ENSG00000162949	CAPN13	1.59229	3.43247	0.0034053
ENSG00000213438	YBX2P1	1.32909	3.43036	0.00342816
ENSG00000100604	CHGA	1.07009	3.42724	0.00345733
ENSG00000211817	TRAV38-2DV8	-1.46339	-3.42662	0.0034632
ENSG00000181778	TMEM252	1.30792	3.42526	0.00347667
ENSG00000070526	ST6GALNAC1	-1.15785	-3.41997	0.0035321
ENSG00000161640	SIGLEC11	1.652	3.41578	0.00357397
ENSG00000211791	TRAV13-2	-1.55502	-3.41232	0.00361192
ENSG00000225569	CCT4P2	-1.68072	-3.41064	0.00362846
ENSG00000204632	HLA-G	1.07111	3.41061	0.00362846
ENSG00000264630	PRKCA-AS1	-1.3848	-3.40626	0.00368287
ENSG00000128596	CCDC136	-1.01623	-3.4025	0.00372357
ENSG00000134545	KLRC1	-1.08632	-3.4014	0.00373623
ENSG00000185761	ADAMTSL5	-1.54459	-3.40111	0.00373791
ENSG00000227811	FAM212B-AS1	1.29687	3.39912	0.00376353
ENSG00000175063	UBE2C	1.12213	3.39836	0.00377327
ENSG00000083067	TRPM3	1.80591	3.39827	0.00377336
ENSG00000130595	TNNT3	1.03701	3.39763	0.00377726
ENSG00000182397	DNM1P46	-1.17806	-3.39606	0.00379464
ENSG00000211793	TRAV9-2	-1.41006	-3.39537	0.00380353
ENSG00000215374	FAM66B	-1.57629	-3.39305	0.0038342
ENSG00000172572	PDE3A	1.23542	3.39292	0.00383435
ENSG00000237248	LINC00987	-1.06096	-3.39281	0.0038352
ENSG00000223914	LINC02471	1.84442	3.39183	0.00384724
ENSG00000232542	DPYD-IT1	1.67131	3.39055	0.00386285
ENSG00000069431	ABCC9	1.7812	3.38815	0.00389442
ENSG00000232684	ATP11A-AS1	1.35382	3.38773	0.00389953
ENSG00000283036	LINC01988	1.23073	3.38353	0.00395051
ENSG00000196739	COL27A1	1.52771	3.37697	0.00403413
ENSG00000162687	KCNT2	1.83576	3.37409	0.00406917
ENSG00000211778	TRAV4	-1.23296	-3.37375	0.0040723
ENSG00000180878	C11orf42	1.31336	3.37357	0.00407368
ENSG00000110799	VWF	1.05098	3.36557	0.00417933
ENSG00000218194	HLFP1	1.82944	3.36467	0.00419123
ENSG00000226891	LINC01359	1.03826	3.36178	0.00422667
ENSG00000171658	NMRAL2P	1.78534	3.36171	0.00422667
ENSG00000011028	MRC2	-1.04835	-3.35904	0.00425981
ENSG00000064309	CDON	-1.12244	-3.35884	0.00426209
ENSG00000184838	PRR16	1.74184	3.35665	0.00428973
ENSG00000166091	CMTM5	1.18962	3.35502	0.00431059
ENSG00000092068	SLC7A8	-1.19519	-3.35293	0.00434068
ENSG00000274276	CBSL	1.45839	3.35052	0.00437408
ENSG00000167191	GPRC5B	-1.47023	-3.34985	0.00438224
ENSG00000109047	RCVRN	1.49568	3.34069	0.00450961
ENSG00000249485	RBBP4P1	-1.16941	-3.33995	0.00451907
ENSG00000102048	ASB9	-1.63871	-3.33982	0.00452014
ENSG00000109956	B3GAT1	-1.05013	-3.33835	0.00454026
ENSG00000271304	DPRXP2	1.81661	3.3382	0.00454184
ENSG00000226501	USF1P1	1.07031	3.33615	0.0045706
ENSG00000231313	CLIC1P1	1.70178	3.3348	0.00458562
ENSG00000182048	TRPC2	1.81251	3.33416	0.00459515
ENSG00000104267	CA2	1.03484	3.32264	0.00475817
ENSG00000203867	RBM20	-1.59112	-3.32124	0.00477537
ENSG00000205786	LINC01531	1.31238	3.32101	0.00477831
ENSG00000173546	CSPG4	-1.68398	-3.31922	0.00480038
ENSG00000170935	NCBP2L	1.59077	3.31919	0.00480038
ENSG00000072682	P4HA2	1.44555	3.319	0.00480224
ENSG00000161944	ASGR2	1.06942	3.31755	0.00482428
ENSG00000131746	TNS4	-1.4865	-3.31622	0.00484338
ENSG00000004809	SLC22A16	1.06615	3.30887	0.00495429
ENSG00000227213	SPATA13-AS1	-1.75995	-3.30807	0.00496658
ENSG00000227905	MED6P1	1.76407	3.30584	0.00499821
ENSG00000211792	TRAV14DV4	-1.25335	-3.30484	0.00501084
ENSG00000176720	BOK	-1.14594	-3.30281	0.00504141
ENSG00000267339	LINC00906	1.63142	3.30139	0.0050639
ENSG00000278189	RNA5-8S4	1.01284	3.29879	0.0050948
ENSG00000237263	MAPK6PS3	1.25824	3.29843	0.00510033
ENSG00000205929	C21orf62	-1.11062	-3.2962	0.00513491
ENSG00000170486	KRT72	-1.41274	-3.28985	0.00523962
ENSG00000118113	MMP8	1.5312	3.2833	0.00534078
ENSG00000259513	CYCSP38	-1.10333	-3.28127	0.00537712
ENSG00000099814	CEP170B	-1.3624	-3.2802	0.0053934
ENSG00000222005	LINC01118	1.76019	3.27841	0.00542035
ENSG00000123358	NR4A1	-1.05296	-3.27775	0.00542966
ENSG00000265992	ESRG	1.47315	3.27604	0.0054572
ENSG00000119888	EPCAM	1.73843	3.27255	0.00550988
ENSG00000226430	USP17L7	-1.72761	-3.27096	0.00553985
ENSG00000168779	SHOX2	1.6661	3.26583	0.00562587
ENSG00000231047	GCNT1P3	1.29419	3.26574	0.00562642
ENSG00000123689	G0S2	1.32045	3.26368	0.00566211
ENSG00000211801	TRAV21	-1.11449	-3.25979	0.00572595
ENSG00000224802	TUBB4BP2	1.32493	3.25843	0.00575142
ENSG00000157064	NMNAT2	1.64166	3.25203	0.00586057
ENSG00000161544	CYGB	1.49296	3.25073	0.00588387
ENSG00000137267	TUBB2A	1.25861	3.25035	0.00588949
ENSG00000136158	SPRY2	-1.31118	-3.24449	0.00600038
ENSG00000213925	NPM1P33	-1.63064	-3.24424	0.00600435
ENSG00000213440	H2AFZP1	1.47805	3.24406	0.00600592
ENSG00000211815	TRAV36DV7	-1.59793	-3.24378	0.00601057
ENSG00000076356	PLXNA2	1.03542	3.24121	0.00605688
ENSG00000162510	MATN1	1.66431	3.23683	0.00614119
ENSG00000162745	OLFML2B	1.39285	3.23628	0.00614943
ENSG00000211955	IGHV3-33	1.00935	3.23541	0.00616573
ENSG00000186714	CCDC73	1.27747	3.22653	0.00633231
ENSG00000196167	COLCA1	1.14089	3.2263	0.00633498
ENSG00000283438	Metazoa_SRP	1.69513	3.2255	0.00634896
ENSG00000237803	LINC00211	1.28285	3.22298	0.00639789
ENSG00000128641	MYO1B	1.17794	3.22143	0.00642648
ENSG00000144230	GPR17	1.58256	3.21127	0.00663007
ENSG00000213236	YWHAZP2	1.07797	3.21121	0.00663018
ENSG00000204791	SMPD5	1.70478	3.20867	0.00668406
ENSG00000146072	TNFRSF21	-1.13307	-3.20736	0.00671194
ENSG00000211724	TRBV6-6	-1.09358	-3.2066	0.00672849
ENSG00000003249	DBNDD1	-1.04124	-3.19958	0.00686583
ENSG00000214237	MINDY4B	1.7399	3.19882	0.00688121
ENSG00000130489	SCO2	1.35012	3.19871	0.00688121
ENSG00000159374	M1AP	1.04536	3.19741	0.00690715
ENSG00000242352	FAM91A3P	1.31422	3.19581	0.00694038
ENSG00000262576	PCDHGA4	-1.73702	-3.19538	0.00694803
ENSG00000036828	CASR	1.62068	3.19452	0.00696492
ENSG00000105509	HAS1	1.36745	3.19354	0.00698207
ENSG00000273975	Metazoa_SRP	1.72744	3.19358	0.00698207
ENSG00000037280	FLT4	-1.30057	-3.19245	0.00700576
ENSG00000163898	LIPH	1.18801	3.18967	0.00706283
ENSG00000224791	KRT18P39	-1.47823	-3.18753	0.00710591
ENSG00000175841	FAM172BP	-1.71168	-3.18579	0.00714348
ENSG00000144331	ZNF385B	1.71973	3.18451	0.00716962
ENSG00000131095	GFAP	1.55226	3.17629	0.0073417
ENSG00000065325	GLP2R	1.726	3.174	0.00739564
ENSG00000227517	LINC01483	1.71385	3.17219	0.00742799
ENSG00000198626	RYR2	1.53335	3.17013	0.00747536
ENSG00000254266	PKIA-AS1	-1.05513	-3.16679	0.00754891
ENSG00000165061	ZMAT4	-1.67763	-3.16394	0.00761357
ENSG00000248302	BNIP3P41	-1.18182	-3.16362	0.007619
ENSG00000236349	SUCLG2P2	1.19249	3.16318	0.00762915
ENSG00000262118	MTCO1P28	-1.18666	-3.16197	0.00765753
ENSG00000198959	TGM2	1.21329	3.16194	0.00765753
ENSG00000178752	ERFE	1.36803	3.15326	0.00785561
ENSG00000188112	C6orf132	1.34373	3.15	0.00793186
ENSG00000100433	KCNK10	-1.63414	-3.14978	0.00793343
ENSG00000143199	ADCY10	1.38636	3.14888	0.00795335
ENSG00000167680	SEMA6B	1.31862	3.14831	0.00796286
ENSG00000162399	BSND	1.64442	3.14361	0.00807426
ENSG00000240087	RPSAP12	-1.19183	-3.14352	0.00807517
ENSG00000256039	LINC02446	-1.04082	-3.14201	0.00810964
ENSG00000224288	MTCYBP11	1.19926	3.13029	0.00840497
ENSG00000198753	PLXNB3	1.45708	3.13028	0.00840497
ENSG00000131435	PDLIM4	1.33405	3.12909	0.00842849
ENSG00000139985	ADAM21	1.46192	3.12863	0.00843845
ENSG00000008438	PGLYRP1	1.04005	3.12786	0.00845594
ENSG00000226091	LINC00937	1.22436	3.12668	0.00848713
ENSG00000255203	OR7E2P	-1.671	-3.12646	0.00849014
ENSG00000104332	SFRP1	1.70135	3.1263	0.00849323
ENSG00000113249	HAVCR1	-1.26966	-3.1262	0.00849477
ENSG00000132932	ATP8A2	-1.09893	-3.12193	0.00858758
ENSG00000276396	Metazoa_SRP	1.56556	3.12116	0.00860838
ENSG00000227684	CROCCP4	-1.59328	-3.12101	0.00861123
ENSG00000253438	PCAT1	-1.30095	-3.11777	0.00869377
ENSG00000211890	IGHA2	1.01531	3.11349	0.00880346
ENSG00000200830	RN7SKP134	1.62786	3.11241	0.0088281
ENSG00000184389	A3GALT2	1.68776	3.11161	0.00884701
ENSG00000246082	NUDT16P1	1.13378	3.11111	0.00885878
ENSG00000275896	PRSS2	-1.53237	-3.11094	0.00886239
ENSG00000231584	FAHD2CP	-1.20521	-3.10877	0.00892273
ENSG00000239975	IGKV1D-33	1.36418	3.10842	0.00892773
ENSG00000213400	RPL12P18	-1.47215	-3.104	0.00904334
ENSG00000240954	RPL4P1	-1.24921	-3.10289	0.0090757
ENSG00000199994	RNA5SP145	1.44425	3.10235	0.00908596
ENSG00000239794	RN7SL653P	-1.67937	-3.09762	0.00920559
ENSG00000211976	IGHV3-73	1.14429	3.096	0.00924769
ENSG00000198155	ZNF876P	-1.26219	-3.09539	0.00926349
ENSG00000121270	ABCC11	1.5296	3.0927	0.00932786
ENSG00000276203	ANKRD20A3	1.42871	3.09183	0.00935204
ENSG00000167874	TMEM88	1.01839	3.09078	0.00938169
ENSG00000211795	TRAV8-6	-1.16729	-3.08676	0.00948266
ENSG00000162398	LEXM	-1.3641	-3.08609	0.00949604
ENSG00000231133	HAR1B	-1.53188	-3.08515	0.00952217
ENSG00000263482	ANTXRLP1	-1.09272	-3.08328	0.00957549
ENSG00000143845	ETNK2	-1.39701	-3.07993	0.00966668
ENSG00000158813	EDA	-1.58718	-3.07564	0.00978075
ENSG00000155792	DEPTOR	-1.09826	-3.07067	0.00991161
ENSG00000244161	FLNB-AS1	-1.01837	-3.05777	0.0102868
ENSG00000103647	CORO2B	1.12458	3.05579	0.0103399
ENSG00000170439	METTL7B	1.55727	3.05092	0.0104841
ENSG00000087237	CETP	1.11829	3.04887	0.010545
ENSG00000228218	ATF4P3	-1.14515	-3.04804	0.0105687
ENSG00000156564	LRFN2	-1.52346	-3.04605	0.0106347
ENSG00000233286	MTND3P10	1.507	3.04587	0.0106378
ENSG00000142025	DMRTC2	1.64241	3.03957	0.0108193
ENSG00000122641	INHBA	1.32692	3.0396	0.0108193
ENSG00000213123	TCTEX1D2	-1.1399	-3.0397	0.0108193
ENSG00000237254	TRBV30	-1.33059	-3.03717	0.0108832
ENSG00000122012	SV2C	1.36764	3.03613	0.0109117
ENSG00000133101	CCNA1	1.54216	3.03414	0.0109722
ENSG00000266971	OR4F8P	1.59775	3.03268	0.0110161
ENSG00000188060	RAB42	1.20521	3.0283	0.0111501
ENSG00000229390	MICD	1.45293	3.02676	0.0111957
ENSG00000010310	GIPR	-1.04659	-3.02454	0.0112638
ENSG00000103154	NECAB2	1.26859	3.02258	0.0113186
ENSG00000211784	TRAV10	-1.2811	-3.02257	0.0113186
ENSG00000119917	IFIT3	1.16902	3.01688	0.0115075
ENSG00000213891	RPL3P6	1.00861	3.01582	0.0115401
ENSG00000267128	RNF157-AS1	-1.04328	-3.01558	0.011544
ENSG00000241661	PPP1R2P6	1.58682	3.0111	0.0116932
ENSG00000152932	RAB3C	1.3583	3.0084	0.0117714
ENSG00000171680	PLEKHG5	-1.3746	-3.00652	0.0118304
ENSG00000262874	C19orf84	-1.11367	-3.00424	0.0119133
ENSG00000237828	PA2G4P1	1.63404	3.00318	0.0119527
ENSG00000283063	TRBV6-2	-1.37905	-3.00167	0.0119958
ENSG00000211745	TRBV4-2	-1.22548	-3.00043	0.0120367
ENSG00000177283	FZD8	-1.49812	-2.99869	0.0120975
ENSG00000019102	VSIG2	1.04605	2.99762	0.0121316
ENSG00000241657	TRBV11-2	-1.1419	-2.99665	0.0121561
ENSG00000234854	LINC00676	1.63037	2.99616	0.0121716
ENSG00000240889	NDUFB2-AS1	-1.03416	-2.99487	0.0122212
ENSG00000125864	BFSP1	-1.18618	-2.99351	0.0122634
ENSG00000181126	HLA-V	1.42399	2.99197	0.0123193
ENSG00000283597	FAM169B	1.31289	2.99175	0.0123256
ENSG00000276168	RN7SL1	1.00533	2.98923	0.0124132
ENSG00000180251	SLC9A4	1.5945	2.98723	0.0124844
ENSG00000259719	LINC02284	1.36992	2.9868	0.0124977
ENSG00000166923	GREM1	1.59743	2.98561	0.0125359
ENSG00000135423	GLS2	-1.18779	-2.9807	0.0127003
ENSG00000182983	ZNF662	-1.15458	-2.98074	0.0127003
ENSG00000135638	EMX1	1.08831	2.98002	0.0127134
ENSG00000237169	RPL12P27	1.40469	2.98004	0.0127134
ENSG00000211946	IGHV3-20	1.15882	2.97872	0.0127634
ENSG00000121653	MAPK8IP1	-1.19131	-2.97791	0.0127928
ENSG00000269891	ARHGAP19-SLIT1	1.41317	2.97535	0.0128827
ENSG00000039068	CDH1	1.06024	2.97415	0.0129291
ENSG00000180155	LYNX1	-1.22508	-2.97404	0.0129313
ENSG00000271765	RN7SKP299	1.60834	2.97075	0.0130554
ENSG00000188467	SLC24A5	1.52868	2.96941	0.0131027
ENSG00000162873	KLHDC8A	1.2371	2.96815	0.013144
ENSG00000253439	CDC42P5	1.08517	2.96681	0.0131844
ENSG00000243661	WBP1LP1	-1.21418	-2.96546	0.0132316
ENSG00000226677	IGBP1P1	1.05467	2.96417	0.0132825
ENSG00000196139	AKR1C3	-1.02208	-2.96088	0.0133926
ENSG00000107447	DNTT	-1.59499	-2.95837	0.0134726
ENSG00000200087	SNORA73B	1.03133	2.95794	0.0134868
ENSG00000118473	SGIP1	1.21086	2.95712	0.0135158
ENSG00000223896	CCNJP2	1.14207	2.95604	0.0135591
ENSG00000204345	CD300LD	1.39785	2.95517	0.0135928
ENSG00000251692	PTX4	-1.57664	-2.95105	0.0137573
ENSG00000224020	MIR181A2HG	-1.18017	-2.94861	0.0138504
ENSG00000144035	NAT8	1.60363	2.94866	0.0138504
ENSG00000242258	LINC00996	-1.03023	-2.94854	0.0138511
ENSG00000097096	SYDE2	-1.36452	-2.94393	0.0140359
ENSG00000249633	OR52V1P	1.56021	2.94055	0.0141669
ENSG00000271567	PPIAL4E	-1.59322	-2.93639	0.0143348
ENSG00000197272	IL27	1.05252	2.9348	0.0143941
ENSG00000158578	ALAS2	1.0179	2.93244	0.0144731
ENSG00000228791	THRB-AS1	1.59463	2.93106	0.0145307
ENSG00000198300	PEG3	1.37677	2.93012	0.0145675
ENSG00000144668	ITGA9	1.04477	2.92972	0.0145816
ENSG00000109265	KIAA1211	1.02183	2.92485	0.0147733
ENSG00000204001	LCN8	1.42386	2.92065	0.0149302
ENSG00000262484	CCER2	-1.5846	-2.91868	0.0150051
ENSG00000099365	STX1B	-1.11168	-2.91834	0.0150166
ENSG00000110811	P3H3	-1.45862	-2.91741	0.0150569
ENSG00000163016	ALMS1P1	1.3401	2.91722	0.0150612
ENSG00000148082	SHC3	1.00501	2.91669	0.0150842
ENSG00000107014	RLN2	-1.41413	-2.91545	0.0151393
ENSG00000130545	CRB3	-1.48691	-2.91531	0.0151396
ENSG00000274008	Metazoa_SRP	1.2876	2.91384	0.0151896
ENSG00000278023	RDM1	-1.4344	-2.91372	0.0151915
ENSG00000233730	LINC01765	1.13853	2.90823	0.0154237
ENSG00000262152	LINC00514	1.20264	2.90474	0.0155712
ENSG00000227201	CNN2P1	1.55914	2.90203	0.0156813
ENSG00000185955	C7orf61	1.3132	2.89712	0.0159061
ENSG00000108821	COL1A1	1.57562	2.89526	0.0159676
ENSG00000207005	RNU1-2	1.44688	2.89504	0.0159708
ENSG00000206596	RNU1-27P	1.44688	2.89504	0.0159708
ENSG00000273768	U1	1.44688	2.89504	0.0159708
ENSG00000163092	XIRP2	1.27401	2.89302	0.0160508
ENSG00000252947	SCARNA1	1.41745	2.89167	0.0161073
ENSG00000137571	SLCO5A1	1.0933	2.88711	0.016309
ENSG00000207389	RNU1-4	1.45874	2.88644	0.0163385
ENSG00000154099	DNAAF1	1.256	2.88373	0.0164527
ENSG00000162545	CAMK2N1	-1.13902	-2.88228	0.0165057
ENSG00000259724	LINC01581	1.53574	2.88115	0.0165521
ENSG00000280278	FLJ30679	-1.56614	-2.88076	0.0165646
ENSG00000087085	ACHE	1.15461	2.87409	0.0168622
ENSG00000130202	NECTIN2	1.31829	2.87381	0.0168668
ENSG00000196159	FAT4	-1.16103	-2.87364	0.0168729
ENSG00000231256	C17orf105	1.46127	2.87243	0.0169314
ENSG00000164411	GJB7	1.06621	2.87235	0.0169314
ENSG00000146070	PLA2G7	-1.07745	-2.87202	0.0169434
ENSG00000164082	GRM2	-1.1273	-2.87164	0.0169587
ENSG00000168004	HRASLS5	-1.38048	-2.86864	0.0170935
ENSG00000283683	MYOCOS	1.31971	2.86308	0.0173497
ENSG00000244642	RN7SL396P	1.29544	2.86278	0.0173607
ENSG00000105501	SIGLEC5	1.12098	2.86171	0.0174143
ENSG00000080644	CHRNA3	-1.50701	-2.85949	0.017512
ENSG00000075035	WSCD2	-1.41221	-2.85951	0.017512
ENSG00000124780	KCNK17	-1.55312	-2.8583	0.0175691
ENSG00000232772	MTND4P22	1.14169	2.85798	0.0175813
ENSG00000240905	RN7SL798P	1.1201	2.85765	0.0175942
ENSG00000204381	LAYN	-1.33752	-2.85365	0.0177896
ENSG00000255082	GRM5-AS1	1.54376	2.85007	0.0179571
ENSG00000154330	PGM5	1.04692	2.85012	0.0179571
ENSG00000267337	LINC01478	-1.54605	-2.84893	0.0180133
ENSG00000126838	PZP	-1.03491	-2.84539	0.0181835
ENSG00000251578	TRBV21-1	-1.40511	-2.84372	0.0182507
ENSG00000116774	OLFML3	1.13629	2.84198	0.0183222
ENSG00000105289	TJP3	-1.16082	-2.8397	0.0184278
ENSG00000240583	AQP1	1.16161	2.83941	0.0184422
ENSG00000128683	GAD1	1.5389	2.83832	0.0184935
ENSG00000258769	RAP1AP	1.18336	2.82952	0.0189249
ENSG00000225674	IPO7P2	1.45335	2.82859	0.0189685
ENSG00000236398	TAS2R39	1.49123	2.82832	0.0189759
ENSG00000258967	HMGN1P3	1.19029	2.82592	0.0191036
ENSG00000185897	FFAR3	1.13297	2.82585	0.0191051
ENSG00000214659	KRT8P26	1.35592	2.82458	0.0191762
ENSG00000245146	MALINC1	-1.1477	-2.82233	0.0192892
ENSG00000196368	NUDT11	-1.29167	-2.82034	0.0193944
ENSG00000231682	LINC01891	-1.17515	-2.82	0.0194088
ENSG00000204815	TTC25	1.16355	2.81861	0.0194856
ENSG00000250366	TUNAR	1.33334	2.81573	0.019645
ENSG00000126803	HSPA2	1.01195	2.81537	0.019658
ENSG00000255734	HNRNPABP1	1.31176	2.81389	0.0197303
ENSG00000212864	RNF208	1.22527	2.81293	0.0197835
ENSG00000181963	OR52K2	1.22212	2.80955	0.0199648
ENSG00000015413	DPEP1	1.48653	2.80928	0.0199784
ENSG00000215559	ANKRD20A11P	-1.2401	-2.80912	0.0199852
ENSG00000169174	PCSK9	1.51667	2.8085	0.0200176
ENSG00000131203	IDO1	-1.07758	-2.80798	0.020047
[truncated: 232 more rows]
