# Supplementary material for: Tuberculous meningitis in children is characterized by compartmentalized immune responses and neural excitotoxicity
Source: Nat Commun. 2019 Aug 21;10:3767. doi: 10.1038/s41467-019-11783-9 (PMC6704154; doi:10.1038/s41467-019-11783-9)
Supplement: Supplementary file 6 — Supplementary Data 3 [file 41467_2019_11783_MOESM6_ESM.xlsx]

## Sheet: Sheet1
Supplementary Data 3. Canonical pathways identified by Ingenuity Pathway Analysis in whole blood transcriptome of TBM
Ingenuity Canonical Pathways	z-score	p-value
TREM1 Signaling	3.71	0.000194984
Production of Nitric Oxide and Reactive Oxygen Species in Macrophages	3.402	0.000396278
IL-8 Signaling	3.138	0.00072778
iNOS Signaling	3	0.001
Acute Phase Response Signaling	2.982	0.00104232
Inflammasome pathway	2.828	0.00148594
IL-6 Signaling	2.746	0.00179473
Role of Pattern Recognition Receptors in Recognition of Bacteria and Viruses	2.711	0.00194536
Neuroinflammation Signaling Pathway	2.343	0.00453942
Interferon Signaling	2.333	0.00464515
Toll-like Receptor Signaling	2.111	0.00774462
Eicosanoid Signaling	1.89	0.0128825
Dopamine Degradation	1.89	0.0128825
Noradrenaline and Adrenaline Degradation	1.89	0.0128825
Fcγ Receptor-mediated Phagocytosis in Macrophages and Monocytes	1.807	0.0155955
CCR5 Signaling in Macrophages	-0.333	2.15278
Glioma Signaling	-0.447	2.79898
eNOS Signaling	-0.447	2.79898
Inhibition of Matrix Metalloproteases	-0.632	4.28549
Th1 Pathway	-0.73	5.37032
Th2 Pathway	-0.756	5.70164
Growth Hormone Signaling	-0.775	5.95662
OX40 Signaling Pathway	-1	10
Role of NFAT in Regulation of the Immune Response	-1.095	12.4451
Cytotoxic T Lymphocyte-mediated Apoptosis of Target Cells	-1.414	25.9418
PKCθ Signaling in T Lymphocytes	-1.528	33.7287
CD28 Signaling in T Helper Cells	-1.807	64.121
Neuroprotective Role of THOP1 in Alzheimer's Disease	-2.138	137.404
iCOS-iCOSL Signaling in T Helper Cells	-2.982	959.401
Calcium-induced T Lymphocyte Apoptosis	-3.051	1124.6
