# Supplementary material for: Tuberculous meningitis in children is characterized by compartmentalized immune responses and neural excitotoxicity
Source: Nat Commun. 2019 Aug 21;10:3767. doi: 10.1038/s41467-019-11783-9 (PMC6704154; doi:10.1038/s41467-019-11783-9)
Supplement: Supplementary file 7 — Supplementary Data 4 [file 41467_2019_11783_MOESM7_ESM.xlsx]

## Sheet: Sheet1
Supplementary Data 4. Demographic and clinical characteristics of patients in ventricular CSF transcriptome analysis
Characteristics	Value
Demographics	TBM cases (n=12)	Other infection (n=7)
Age (years)	1.1 (0.3 - 12)	1.1 (0.1 - 12.1)
Sex (male)	4 (33.3)	6 (85.7)
Admission characteristics
MRC Staging 1	1 (8.3)
MRC Staging 2	2 (16.7)
MRC Staging 3	9 (75)
GCS	9 (5-15)
Seizures	9 (75)
Focal neurology	7 (58.3)
Meningism	5 (41.7)
Mortality	3 (25)
CSF Investigation
Glucose (mmol/l)	2.7 (1.2 - 5.4)	1.7 (0.2 - 1.9)
Chloride (mmol/l)	112 (105 - 131)
Protein (g/l)	0.76 (0.1 - 6.9)	2.3 (0.7 - 3.6)
Lymphocytes (/cu mm)	29.5 (0 - 140)	54 (5 - 440)
Polymorphonuclear cells (/cu mm)	3 (0 - 32)	18 (1 - 815)
TB culture (GeneXpert or AFB positive)	5 (41.7)
Probable TBM	7 (58.3)
