# Supplementary material for: Tuberculous meningitis in children is characterized by compartmentalized immune responses and neural excitotoxicity
Source: Nat Commun. 2019 Aug 21;10:3767. doi: 10.1038/s41467-019-11783-9 (PMC6704154; doi:10.1038/s41467-019-11783-9)
Supplement: Supplementary file 8 — Supplementary Data 5 [file 41467_2019_11783_MOESM8_ESM.xlsx]

## Sheet: Sheet1
Supplementary Data 5. List of 312 differentially expressed genes between TBM cases and other infection (OI) controls in ventricular CSF
EnsemblGeneID	Gene	log2FoldChange	Wald stat	padj
ENSG00000138755	CXCL9	4.48157	6.63212	3.884e-07
ENSG00000170525	PFKFB3	-3.29631	-5.55015	0.000111677
ENSG00000280498	SNORA16A	-4.53331	-5.58837	0.000111677
ENSG00000100985	MMP9	-3.73055	-5.33247	0.00024094
ENSG00000206737	RNVU1-18	-3.72824	-5.322	0.00024094
ENSG00000176788	BASP1	-2.78344	-5.03189	0.000805085
ENSG00000209582	SNORA48	-3.6065	-5.04866	0.000805085
ENSG00000199785	SNORA52	-3.89819	-5.00845	0.000805085
ENSG00000100284	TOM1	-2.90557	-4.96886	0.000878378
ENSG00000163421	PROK2	-3.65879	-4.88241	0.00089676
ENSG00000206652	RNU1-1	-3.38663	-4.86476	0.00089676
ENSG00000206588	RNU1-28P	-3.38663	-4.86476	0.00089676
ENSG00000207513	RNU1-3	-3.38663	-4.86476	0.00089676
ENSG00000101187	SLCO4A1	-3.68235	-4.88057	0.00089676
ENSG00000275405	U1	-3.38663	-4.86476	0.00089676
ENSG00000154710	RABGEF1	-2.46681	-4.79409	0.00117581
ENSG00000028137	TNFRSF1B	-2.89145	-4.78582	0.00117581
ENSG00000277632	CCL3	-3.48238	-4.75732	0.00127929
ENSG00000253051	SNORA31	-3.71662	-4.735	0.00128561
ENSG00000076944	STXBP2	-2.88035	-4.73674	0.00128561
ENSG00000127946	HIP1	-2.81608	-4.72487	0.00128706
ENSG00000252481	SCARNA13	-2.91757	-4.70417	0.00136001
ENSG00000168209	DDIT4	-3.0595	-4.65891	0.00162235
ENSG00000270722	U1	-3.77064	-4.64265	0.0016823
ENSG00000277209	RPPH1	-3.64048	-4.63302	0.00169198
ENSG00000115009	CCL20	-3.60257	-4.6099	0.00181879
ENSG00000160271	RALGDS	-2.64109	-4.59523	0.00182687
ENSG00000200320	SNORA63	-3.11074	-4.59354	0.00182687
ENSG00000081041	CXCL2	-3.07139	-4.5641	0.0019127
ENSG00000176845	METRNL	-2.84469	-4.55676	0.0019127
ENSG00000198355	PIM3	-3.15203	-4.55597	0.0019127
ENSG00000198858	R3HDM4	-1.97228	-4.57559	0.0019127
ENSG00000133805	AMPD3	-2.10244	-4.52719	0.00198772
ENSG00000276085	CCL3L3	-3.55505	-4.54019	0.00198772
ENSG00000011422	PLAUR	-3.20027	-4.51466	0.00198772
ENSG00000278249	SCARNA2	-2.44827	-4.51157	0.00198772
ENSG00000207496	SNORA7A	-3.43406	-4.52593	0.00198772
ENSG00000207304	SNORA8	-3.4727	-4.52131	0.00198772
ENSG00000132510	KDM6B	-3.06576	-4.50505	0.00199718
ENSG00000104885	DOT1L	-2.76273	-4.46275	0.00231649
ENSG00000147872	PLIN2	-1.7838	-4.46735	0.00231649
ENSG00000213240	AC239799.1	-2.72435	-4.4449	0.00245748
ENSG00000277918	U1	-3.5022	-4.42891	0.00258532
ENSG00000237513	AC007384.1	-2.82284	-4.40591	0.00274779
ENSG00000160883	HK3	-3.09846	-4.40856	0.00274779
ENSG00000184216	IRAK1	-2.43452	-4.39497	0.00282704
ENSG00000182512	GLRX5	-2.43871	-4.37983	0.00296631
ENSG00000123689	G0S2	-3.57206	-4.33295	0.00352431
ENSG00000131370	SH3BP5	-2.46038	-4.33633	0.00352431
ENSG00000110047	EHD1	-2.51846	-4.30787	0.00386961
ENSG00000106348	IMPDH1	-1.89589	-4.30179	0.00389947
ENSG00000066336	SPI1	-2.17895	-4.25869	0.00455413
ENSG00000145901	TNIP1	-2.65304	-4.26105	0.00455413
ENSG00000011201	ANOS1	2.43546	4.24421	0.00464282
ENSG00000153395	LPCAT1	-2.40404	-4.24965	0.00464282
ENSG00000099985	OSM	-3.42843	-4.24204	0.00464282
ENSG00000197321	SVIL	-2.45741	-4.23621	0.0046813
ENSG00000135596	MICAL1	-1.66732	-4.22768	0.0047785
ENSG00000131981	LGALS3	-1.75542	-4.21335	0.00500585
ENSG00000198695	MT-ND6	2.6883	4.20597	0.00500773
ENSG00000163221	S100A12	-3.20887	-4.20573	0.00500773
ENSG00000099331	MYO9B	-1.93925	-4.19882	0.0050796
ENSG00000051009	FAM160A2	-2.18976	-4.18889	0.00522297
ENSG00000204388	HSPA1B	-3.02412	-4.17478	0.00538638
ENSG00000257335	MGAM	-3.03297	-4.17817	0.00538638
ENSG00000102265	TIMP1	-2.53567	-4.16385	0.00556522
ENSG00000232810	TNF	-2.95393	-4.14977	0.00583051
ENSG00000275302	CCL4	-2.62753	-4.13109	0.00614201
ENSG00000171368	TPPP	2.56813	4.13173	0.00614201
ENSG00000148926	ADM	-2.81216	-4.11565	0.00614463
ENSG00000144655	CSRNP1	-2.6858	-4.11968	0.00614463
ENSG00000140678	ITGAX	-2.52336	-4.121	0.00614463
ENSG00000072786	STK10	-2.05917	-4.11996	0.00614463
ENSG00000163874	ZC3H12A	-2.94452	-4.11488	0.00614463
ENSG00000169248	CXCL11	3.11853	4.108	0.006164
ENSG00000157873	TNFRSF14	-2.21283	-4.10993	0.006164
ENSG00000127948	POR	-2.29817	-4.10348	0.00620396
ENSG00000165092	ALDH1A1	2.78793	4.09999	0.00621757
ENSG00000169246	NPIPB3	-1.87203	-4.06578	0.00702395
ENSG00000222328	RNU2-2P	-2.39549	-4.06584	0.00702395
ENSG00000151651	ADAM8	-2.56752	-4.05698	0.00711612
ENSG00000141551	CSNK1D	-1.73704	-4.05849	0.00711612
ENSG00000075426	FOSL2	-2.2292	-4.04441	0.00741829
ENSG00000167470	MIDN	-1.92649	-4.0266	0.00790754
ENSG00000182359	KBTBD3	2.36958	4.02268	0.00794579
ENSG00000085117	CD82	-2.43878	-4.01363	0.00816091
ENSG00000141968	VAV1	-2.16077	-3.9933	0.0087912
ENSG00000167703	SLC43A2	-2.18938	-3.9827	0.00908852
ENSG00000186635	ARAP1	-2.10926	-3.97698	0.0091029
ENSG00000212232	SNORD17	-2.62092	-3.97942	0.0091029
ENSG00000177807	KCNJ10	2.64335	3.97036	0.00925686
ENSG00000116679	IVNS1ABP	-2.72531	-3.967	0.00928621
ENSG00000117425	PTCH2	-3.10811	-3.96162	0.00939571
ENSG00000140859	KIFC3	-2.17625	-3.94959	0.00973806
ENSG00000124507	PACSIN1	2.77574	3.94798	0.00973806
ENSG00000087074	PPP1R15A	-2.79103	-3.94192	0.00988343
ENSG00000019169	MARCO	-2.68078	-3.93771	0.00995473
ENSG00000167604	NFKBID	-2.52188	-3.93376	0.0100166
ENSG00000050730	TNIP3	-2.49834	-3.92016	0.0104918
ENSG00000141576	RNF157	1.92232	3.91406	0.0106199
ENSG00000238917	SNORD10	-2.53326	-3.91241	0.0106199
ENSG00000074211	PPP2R2C	2.85609	3.90908	0.010662
ENSG00000064932	SBNO2	-2.51329	-3.90001	0.0109617
ENSG00000079482	OPHN1	2.68355	3.8856	0.0115209
ENSG00000128271	ADORA2A	-2.94428	-3.88188	0.0115871
ENSG00000273136	NBPF26	-1.70417	-3.8689	0.0121029
ENSG00000125648	SLC25A23	2.66311	3.86668	0.0121029
ENSG00000134070	IRAK2	-2.76536	-3.85219	0.0127236
ENSG00000167074	TEF	2.7248	3.84876	0.0127842
ENSG00000089351	GRAMD1A	-2.40739	-3.8457	0.0128272
ENSG00000101298	SNPH	2.61141	3.83618	0.0132144
ENSG00000141522	ARHGDIA	-1.89921	-3.83116	0.0133669
ENSG00000179820	MYADM	-2.12044	-3.82325	0.0136808
ENSG00000134824	FADS2	2.13171	3.81682	0.0139189
ENSG00000130254	SAFB2	-1.15111	-3.81414	0.0139485
ENSG00000136026	CKAP4	-2.31581	-3.80506	0.0141404
ENSG00000184014	DENND5A	-2.1841	-3.8044	0.0141404
ENSG00000112715	VEGFA	-2.261	-3.80679	0.0141404
ENSG00000162817	C1orf115	2.4792	3.79439	0.0144238
ENSG00000183019	MCEMP1	-2.64856	-3.79655	0.0144238
ENSG00000283293	RN7SK	-2.00274	-3.79325	0.0144238
ENSG00000008083	JARID2	-1.3389	-3.78977	0.0145075
ENSG00000018280	SLC11A1	-2.21887	-3.78615	0.0146008
ENSG00000263934	SNORD3A	-2.53557	-3.78053	0.014698
ENSG00000110719	TCIRG1	-2.17403	-3.78049	0.014698
ENSG00000132002	DNAJB1	-2.1143	-3.77312	0.0147845
ENSG00000115008	IL1A	-3.0918	-3.77522	0.0147845
ENSG00000214655	ZSWIM8	-1.74112	-3.77396	0.0147845
ENSG00000277363	SRCIN1	2.52687	3.77108	0.0147903
ENSG00000072110	ACTN1	-1.79532	-3.74812	0.0160871
ENSG00000087266	SH3BP2	-1.67979	-3.73667	0.0167086
ENSG00000251139	AC084871.1	-3.07355	-3.72814	0.0171535
ENSG00000119711	ALDH6A1	2.11424	3.72502	0.0171865
ENSG00000196923	PDLIM7	-2.11846	-3.72386	0.0171865
ENSG00000270103	AL360012.1	-3.17286	-3.71295	0.0176306
ENSG00000100226	GTPBP1	-1.88689	-3.71079	0.0176306
ENSG00000008516	MMP25	-2.81047	-3.70998	0.0176306
ENSG00000185650	ZFP36L1	-2.1241	-3.71287	0.0176306
ENSG00000092051	JPH4	2.60088	3.70426	0.0179032
ENSG00000135636	DYSF	-2.64239	-3.70208	0.0179289
ENSG00000137331	IER3	-2.61943	-3.69942	0.0179892
ENSG00000177173	NAP1L4P1	-1.82203	-3.69697	0.0180362
ENSG00000228253	MT-ATP8	2.44907	3.6873	0.0185241
ENSG00000021300	PLEKHB1	2.65018	3.68341	0.0185241
ENSG00000202538	RNU4-2	-2.68012	-3.68311	0.0185241
ENSG00000206585	RNVU1-7	-3.15426	-3.68347	0.0185241
ENSG00000149781	FERMT3	-1.91085	-3.67774	0.0186948
ENSG00000196498	NCOR2	-1.6286	-3.6773	0.0186948
ENSG00000101846	STS	1.44707	3.66687	0.0193429
ENSG00000151726	ACSL1	-2.53073	-3.66403	0.0194286
ENSG00000141526	SLC16A3	-2.19377	-3.65587	0.0199244
ENSG00000130592	LSP1	-2.03537	-3.64848	0.0203711
ENSG00000183696	UPP1	-2.39582	-3.64525	0.0204944
ENSG00000077238	IL4R	-2.1575	-3.63932	0.0208356
ENSG00000245532	NEAT1	-1.9427	-3.63468	0.0210775
ENSG00000131771	PPP1R1B	2.8395	3.62844	0.0214553
ENSG00000167614	TTYH1	2.39899	3.62537	0.0215733
ENSG00000158669	GPAT4	-1.83277	-3.62167	0.0217456
ENSG00000143546	S100A8	-2.56211	-3.61858	0.0218685
ENSG00000164061	BSN	2.51977	3.61239	0.0222571
ENSG00000170915	PAQR8	1.33365	3.61053	0.022278
ENSG00000186350	RXRA	-2.03271	-3.60033	0.0230277
ENSG00000184730	APOBR	-2.19818	-3.59053	0.0230384
ENSG00000130589	HELZ2	-2.04504	-3.5931	0.0230384
ENSG00000162783	IER5	-2.05961	-3.59577	0.0230384
ENSG00000075043	KCNQ2	2.71205	3.5892	0.0230384
ENSG00000012223	LTF	-2.95129	-3.59205	0.0230384
ENSG00000160781	PAQR6	2.4936	3.59232	0.0230384
ENSG00000067221	STOML1	2.44264	3.59105	0.0230384
ENSG00000120645	IQSEC3	2.60767	3.58632	0.0230584
ENSG00000100427	MLC1	2.62429	3.58473	0.0230584
ENSG00000134533	RERG	2.67287	3.58438	0.0230584
ENSG00000071859	FAM50A	-1.57056	-3.57291	0.0238161
ENSG00000100906	NFKBIA	-2.47675	-3.57364	0.0238161
ENSG00000123329	ARHGAP9	-1.93333	-3.5655	0.0243585
ENSG00000205903	ZNF316	-2.43718	-3.56257	0.0244922
ENSG00000238795	SCARNA12	-2.61523	-3.56052	0.0245454
ENSG00000163171	CDC42EP3	-1.8162	-3.54364	0.0260244
ENSG00000089639	GMIP	-2.03329	-3.54201	0.0260394
ENSG00000263740	RN7SL4P	-2.46116	-3.53791	0.0262999
ENSG00000162551	ALPL	-2.64238	-3.53155	0.0264995
ENSG00000173272	MZT2A	1.8581	3.53324	0.0264995
ENSG00000188396	TCTEX1D4	-2.74061	-3.53284	0.0264995
ENSG00000115594	IL1R1	-2.05965	-3.52901	0.0265344
ENSG00000144802	NFKBIZ	-2.26497	-3.52832	0.0265344
ENSG00000109111	SUPT6H	-1.31763	-3.52285	0.0269422
ENSG00000173846	PLK3	-2.4724	-3.51975	0.0271142
ENSG00000197548	ATG7	-1.89492	-3.51645	0.0271223
ENSG00000270231	NBPF8	-1.46474	-3.51544	0.0271223
ENSG00000129990	SYT5	2.47231	3.51779	0.0271223
ENSG00000166963	MAP1A	2.40662	3.50943	0.0273698
ENSG00000270629	NBPF14	-1.25801	-3.50805	0.0273698
ENSG00000137491	SLCO2B1	1.43744	3.50749	0.0273698
ENSG00000168884	TNIP2	-1.89389	-3.51025	0.0273698
ENSG00000168071	CCDC88B	-2.05049	-3.50049	0.0278117
ENSG00000153904	DDAH1	2.6364	3.50172	0.0278117
ENSG00000111679	PTPN6	-1.91906	-3.49371	0.0283829
ENSG00000108179	PPIF	-2.0085	-3.48845	0.0287206
ENSG00000121060	TRIM25	-1.71248	-3.48785	0.0287206
ENSG00000188820	CALHM6	2.0301	3.48429	0.0289605
ENSG00000109956	B3GAT1	2.31207	3.48036	0.0290976
ENSG00000116260	QSOX1	-1.87886	-3.48135	0.0290976
ENSG00000160888	IER2	-1.91212	-3.47501	0.0292933
ENSG00000034152	MAP2K3	-2.20579	-3.47461	0.0292933
ENSG00000105402	NAPA	-1.601	-3.47466	0.0292933
ENSG00000105656	ELL	-1.72678	-3.47203	0.0294324
ENSG00000204310	AGPAT1	1.04952	3.46569	0.0299896
ENSG00000137312	FLOT1	-1.96605	-3.46296	0.0300063
ENSG00000161681	SHANK1	2.67452	3.46301	0.0300063
ENSG00000185985	SLITRK2	2.67084	3.46089	0.0300938
ENSG00000060491	OGFR	-1.94296	-3.45539	0.0305683
ENSG00000109220	CHIC2	-1.6678	-3.44557	0.0314032
ENSG00000198763	MT-ND2	2.22623	3.44626	0.0314032
ENSG00000105397	TYK2	-1.31467	-3.44128	0.0317571
ENSG00000173757	STAT5B	-1.25081	-3.43998	0.0317617
ENSG00000125753	VASP	-2.1559	-3.43777	0.0318728
ENSG00000100330	MTMR3	-1.75656	-3.43612	0.0319188
ENSG00000105835	NAMPT	-2.4325	-3.43365	0.0319188
ENSG00000128016	ZFP36	-2.38019	-3.43378	0.0319188
ENSG00000198786	MT-ND5	2.09772	3.43109	0.0320745
ENSG00000060558	GNA15	-2.19622	-3.42728	0.0323805
ENSG00000178803	ADORA2A-AS1	-2.47009	-3.42546	0.0324518
ENSG00000101152	DNAJC5	-1.41138	-3.42271	0.0324892
ENSG00000238741	SCARNA7	-1.85145	-3.42325	0.0324892
ENSG00000134508	CABLES1	2.29011	3.40444	0.0333418
ENSG00000133275	CSNK1G2	-1.38085	-3.41041	0.0333418
ENSG00000173442	EHBP1L1	-1.73888	-3.4112	0.0333418
ENSG00000135472	FAIM2	2.58532	3.40561	0.0333418
ENSG00000172159	FRMD3	1.73768	3.40841	0.0333418
ENSG00000123342	MMP19	-2.2338	-3.40375	0.0333418
ENSG00000100345	MYH9	-1.89065	-3.40588	0.0333418
ENSG00000124126	PREX1	-1.82476	-3.40948	0.0333418
ENSG00000131389	SLC6A6	-1.80736	-3.40731	0.0333418
ENSG00000101150	TPD52L2	-1.58918	-3.40951	0.0333418
ENSG00000151694	ADAM17	-1.52479	-3.39864	0.0338025
ENSG00000142185	TRPM2	-2.17961	-3.39767	0.0338025
ENSG00000105339	DENND3	-1.75018	-3.39301	0.0340935
ENSG00000186431	FCAR	-2.45233	-3.39383	0.0340935
ENSG00000204936	CD177	-2.96745	-3.38955	0.0341195
ENSG00000103742	IGDCC4	2.48665	3.39023	0.0341195
ENSG00000130287	NCAN	2.53357	3.38937	0.0341195
ENSG00000078549	ADCYAP1R1	2.47635	3.38784	0.0341687
ENSG00000120899	PTK2B	-1.57696	-3.37902	0.0351395
ENSG00000219507	FTH1P8	-2.34038	-3.37575	0.0354133
ENSG00000136040	PLXNC1	-1.84026	-3.37323	0.0354909
ENSG00000166888	STAT6	-1.47354	-3.3729	0.0354909
ENSG00000104888	SLC17A7	2.30143	3.36464	0.0363743
ENSG00000134802	SLC43A3	-2.12456	-3.36389	0.0363743
ENSG00000133048	CHI3L1	-2.01565	-3.36233	0.0364336
ENSG00000180155	LYNX1	2.42207	3.35971	0.0364886
ENSG00000147454	SLC25A37	-2.0573	-3.35984	0.0364886
ENSG00000126016	AMOT	2.34463	3.35828	0.0365324
ENSG00000141480	ARRB2	-1.66334	-3.35544	0.0367003
ENSG00000162711	NLRP3	-2.08697	-3.35482	0.0367003
ENSG00000165424	ZCCHC24	2.09	3.35279	0.0368257
ENSG00000156860	FBRS	-1.6359	-3.34803	0.0371731
ENSG00000139496	NUP58	-1.54854	-3.34904	0.0371731
ENSG00000185818	NAT8L	2.27993	3.34546	0.0373731
ENSG00000160213	CSTB	-1.70826	-3.34077	0.0374492
ENSG00000173083	HPSE	-1.67299	-3.34063	0.0374492
ENSG00000100097	LGALS1	-1.70246	-3.34147	0.0374492
ENSG00000237441	RGL2	-1.7963	-3.34112	0.0374492
ENSG00000136816	TOR1B	-2.01944	-3.33829	0.0376225
ENSG00000056558	TRAF1	-2.06526	-3.33498	0.0379285
ENSG00000165029	ABCA1	-1.97467	-3.32733	0.0386921
ENSG00000103496	STX4	-1.67688	-3.32769	0.0386921
ENSG00000184922	FMNL1	-1.82425	-3.32451	0.0389391
ENSG00000178764	ZHX2	-1.19266	-3.32318	0.0389796
ENSG00000105419	MEIS3	2.35613	3.31864	0.0391939
ENSG00000251322	SHANK3	2.53587	3.31854	0.0391939
ENSG00000184979	USP18	-1.64428	-3.3203	0.0391939
ENSG00000112299	VNN1	-2.47867	-3.31715	0.0392451
ENSG00000161714	PLCD3	2.15657	3.31442	0.0394851
ENSG00000125445	MRPS7	1.59913	3.31132	0.0397798
ENSG00000182885	ADGRG3	-2.55747	-3.30578	0.0404269
ENSG00000198055	GRK6	-1.61595	-3.3047	0.0404361
ENSG00000205363	C15orf59	2.49189	3.30137	0.0404794
ENSG00000087250	MT3	2.56413	3.30227	0.0404794
ENSG00000092929	UNC13D	-1.87622	-3.30181	0.0404794
ENSG00000178947	SMIM10L2A	2.5853	3.2966	0.0410259
ENSG00000177301	KCNA2	1.96227	3.29458	0.0410285
ENSG00000133961	NUMB	-1.6672	-3.29517	0.0410285
ENSG00000278771	RN7SL3	-2.10965	-3.2888	0.0417268
ENSG00000166444	ST5	2.39357	3.28784	0.0417268
ENSG00000242802	AP5Z1	-1.96608	-3.27854	0.0429159
ENSG00000115956	PLEK	-2.26559	-3.27794	0.0429159
ENSG00000169826	CSGALNACT2	-1.6018	-3.26892	0.0441545
ENSG00000145819	ARHGAP26	-1.31741	-3.26279	0.0447194
ENSG00000156127	BATF	-1.90128	-3.25974	0.0447194
ENSG00000159176	CSRP1	1.29676	3.26175	0.0447194
ENSG00000127585	FBXL16	2.45881	3.25969	0.0447194
ENSG00000142347	MYO1F	-1.59804	-3.26099	0.0447194
ENSG00000188559	RALGAPA2	-1.71058	-3.25945	0.0447194
ENSG00000134201	GSTM5	2.48259	3.25776	0.044834
ENSG00000198899	MT-ATP6	2.05675	3.2504	0.0456997
ENSG00000196182	STK40	-1.56163	-3.2513	0.0456997
ENSG00000106034	CPED1	1.67658	3.24513	0.0463979
ENSG00000137285	TUBB2B	2.51617	3.24106	0.0469072
ENSG00000100055	CYTH4	-1.44672	-3.23256	0.0481631
ENSG00000281508	AL078639.1	2.58192	3.22944	0.0482629
ENSG00000138670	RASGEF1B	-1.41752	-3.22817	0.0482629
ENSG00000178980	SELENOW	1.73756	3.22901	0.0482629
ENSG00000104833	TUBB4A	2.10147	3.22836	0.0482629
ENSG00000105401	CDC37	-1.41482	-3.22489	0.0486598
ENSG00000251487	AC106744.2	2.56912	3.22231	0.0489388
ENSG00000164707	SLC13A4	2.31524	3.22039	0.0491072
ENSG00000136830	FAM129B	-1.61697	-3.21782	0.0493455
ENSG00000119669	IRF2BPL	-1.68782	-3.21713	0.0493455
ENSG00000276070	CCL4L2	-2.43459	-3.21614	0.0493551
ENSG00000112303	VNN2	-2.37488	-3.21491	0.0494076
ENSG00000140563	MCTP2	-1.49623	-3.21313	0.0495558
ENSG00000273559	CWC25	-1.43772	-3.21012	0.0499172
