# Supplementary material for: Tuberculous meningitis in children is characterized by compartmentalized immune responses and neural excitotoxicity
Source: Nat Commun. 2019 Aug 21;10:3767. doi: 10.1038/s41467-019-11783-9 (PMC6704154; doi:10.1038/s41467-019-11783-9)
Supplement: Supplementary file 9 — Supplementary Data 6 [file 41467_2019_11783_MOESM9_ESM.xlsx]

## Sheet: Sheet1
Supplementary Data 6. Gene Set Enrichment Analysis (Reactome database) on ventricular CSF in TBM cases relative to other infection (OI) controls
Reactome Pathways	NES (Normalized Enrichment Score)	p-value	FDR q-value
Neuronal System	4.25261	0	0
Transmission Across Chemical Synapses	3.657	0	0
Potassium Channels	2.88089	0	0.000619681
Neurotransmitter Release Cycle	2.76061	0	0.000772102
GABA Synthesis Release Reuptake & Degradation	2.75873	0	0.000617681
Unblocking of NMDA Receptor Glutamate Binding & Activation	2.67814	0	0.00142827
Ras Activation Uopn Ca2 Infux Through NMDA Receptor	2.649	0.00201207	0.00166004
Neurotransmitter Receptor Binding & Downstream Transmission In The Postsynaptic Cell	2.56925	0	0.0025893
Voltage Gated Potassium Channels	2.4887	0	0.00338847
Glutamate Neurotransmitter Release Cycle	2.47485	0	0.00329055
Activation of NMDA Receptor Upon Glutamate Binding & Postsynaptic Events	2.45178	0	0.00336642
CREB Phosphorylation Through The Activation of Camkii	2.41205	0	0.00440574
G Alpha I Signalling Events	2.33788	0	0.00617796
Amino Acid Synthesis & Interconversion Transamination	2.20327	0	0.0161583
Interaction Between L1 & Ankyrins	2.18407	0.0019084	0.0169263
Integration of Energy Metabolism	2.17978	0.0020202	0.0164379
Synthesis of Pa	2.13424	0.00404858	0.021499
Regulation of Insulin Secretion	2.11253	0.00402414	0.022761
Signaling by GPCR	2.09368	0	0.0243235
GPCR Lig& Binding	2.07094	0	0.0257789
Creb Phosphorylation Through The Activation of Ras	2.03549	0.0020202	0.0283192
Post NMDA Receptor Activation Events	2.01409	0.00581395	0.0309667
Nitric Oxide Stimulates Guanylate Cyclase	1.95572	0.00587084	0.0422192
TCA Cycle & Respiratory Electron Transport	1.95227	0.00184162	0.04133
Respiratory Electron Transport	1.9127	0.00795229	0.0496479
GABA Receptor Activation	1.90745	0.00982318	0.0492792
Cytokine Signaling In Immune System	-6.23164	0	0
Signaling by IL-S	-5.37765	0	0
Interferon Alpha Beta Signaling	-4.80246	0	0
Innate Immune System	-4.47943	0	0
mRNA Splicing	-4.33713	0	0
mRNA Processing	-4.29429	0	0
Interferon Signaling	-4.15876	0	0
Activated TLR4 Signalling	-3.94749	0	0
Toll Receptor Cascades	-3.80404	0	0
Signalling by Nerve Growth Factor	-3.79538	0	0
Adaptive Immune System	-3.68248	0	0
RIG1 MDA5 Mediated Induction of IFN Alpha Beta Pathways	-3.67041	0	0
IL-1 Signaling	-3.66318	0	0
MyD88 Mal Cascade Initiated on Plasma Membrane	-3.65737	0	0
Hemostasis	-3.54999	0	0
Transcription	-3.52779	0	0
IL-3,5 & GM-CSF Signaling	-3.42736	0	0
Platelet Activation Signaling & Aggregation	-3.20141	0	0
TRAF6 Mediated Induction of NFKB & MAP Kinases Upon TLR7 8/9 Activation	-3.18183	0	0
NFKB & MAP Kinases Activation Mediated by TLR4 Signaling Repertoire	-3.17581	0	0
Metabolism of RNA	-3.15859	0	0
Trans Golgi Network Vesicle Budding	-3.13499	0	0
Signaling by The B Cell Receptor BCR	-3.10752	0	0
Metabolism of MRNA	-3.09233	0	0
Class I Mhc Mediated Antigen Processing Presentation	-3.06714	0	0
