# Supplementary material for: Tuberculous meningitis in children is characterized by compartmentalized immune responses and neural excitotoxicity
Source: Nat Commun. 2019 Aug 21;10:3767. doi: 10.1038/s41467-019-11783-9 (PMC6704154; doi:10.1038/s41467-019-11783-9)
Supplement: Supplementary file 10 — Supplementary Data 7 [file 41467_2019_11783_MOESM10_ESM.xlsx]

## Sheet: Sheet1
Supplementary Data 7. List of 1815 consistently differentially expressed genes between other infection (OI)-like probable TBM cases and definite TBM / definte-like probable TBM in ventricular CSF
EnsemblGeneID	Gene	log2FoldChange	Wald stat	padj
ENSG00000224373	IGHV4-59	8.86994	7.2751	6.95815e-09
ENSG00000157077	ZFYVE9	-5.02069	-6.99229	2.71801e-08
ENSG00000083067	TRPM3	-5.7113	-6.68836	1.5122e-07
ENSG00000065609	SNAP91	-5.72108	-6.50198	3.98361e-07
ENSG00000095203	EPB41L4B	-5.95965	-6.30541	1.15556e-06
ENSG00000211959	IGHV4-39	7.2276	6.10308	3.48559e-06
ENSG00000157680	DGKI	-5.5135	-6.06415	3.53642e-06
ENSG00000241351	IGKV3-11	6.83815	6.03563	3.53642e-06
ENSG00000111907	TPD52L1	-5.58378	-6.04978	3.53642e-06
ENSG00000164796	CSMD3	-5.07365	-5.99232	3.99021e-06
ENSG00000139973	SYT16	-5.51599	-5.98353	3.99021e-06
ENSG00000163430	FSTL1	-5.2296	-5.96855	4.00957e-06
ENSG00000229847	EMX2OS	-5.70778	-5.91124	4.87503e-06
ENSG00000186369	LINC00643	-6.76475	-5.83677	7.13238e-06
ENSG00000154639	CXADR	-5.4462	-5.75343	1.09864e-05
ENSG00000107954	NEURL1	-5.42608	-5.72707	1.20816e-05
ENSG00000242265	PEG10	-4.49727	-5.71428	1.23028e-05
ENSG00000109339	MAPK10	-4.75763	-5.67336	1.48135e-05
ENSG00000245526	LINC00461	-5.2489	-5.66254	1.499e-05
ENSG00000164309	CMYA5	-4.32448	-5.64095	1.52177e-05
ENSG00000114115	RBP1	-5.35033	-5.62706	1.52177e-05
ENSG00000163032	VSNL1	-4.88663	-5.62154	1.52177e-05
ENSG00000113645	WWC1	-4.47027	-5.63992	1.52177e-05
ENSG00000173947	PIFO	-7.20894	-5.59	1.75556e-05
ENSG00000118946	PCDH17	-5.27316	-5.56248	1.98005e-05
ENSG00000171435	KSR2	-5.47959	-5.55413	2.00291e-05
ENSG00000211896	IGHG1	5.92022	5.543	2.06093e-05
ENSG00000139910	NOVA1	-4.69494	-5.51786	2.29928e-05
ENSG00000183773	AIFM3	-4.68837	-5.49452	2.4609e-05
ENSG00000152977	ZIC1	-5.46705	-5.49917	2.4609e-05
ENSG00000134853	PDGFRA	-5.86724	-5.44427	3.16852e-05
ENSG00000141639	MAPK4	-5.31316	-5.41158	3.69339e-05
ENSG00000180287	PLD5	-5.25165	-5.40424	3.73777e-05
ENSG00000111058	ACSS3	-4.73809	-5.39222	3.8858e-05
ENSG00000240694	PNMA2	-5.42722	-5.35618	4.49639e-05
ENSG00000256463	SALL3	-5.8672	-5.35697	4.49639e-05
ENSG00000175497	DPP10	-5.72388	-5.35094	4.50973e-05
ENSG00000105877	DNAH11	-4.56439	-5.33017	4.80066e-05
ENSG00000176204	LRRTM4	-5.84658	-5.32617	4.80066e-05
ENSG00000103034	NDRG4	-4.56589	-5.33418	4.80066e-05
ENSG00000152078	TMEM56	-5.19842	-5.31946	4.86527e-05
ENSG00000151892	GFRA1	-4.95946	-5.29536	5.4264e-05
ENSG00000176641	RNF152	-4.92946	-5.28862	5.5051e-05
ENSG00000196376	SLC35F1	-5.08791	-5.26951	5.97739e-05
ENSG00000124140	SLC12A5	-5.7611	-5.26295	6.06274e-05
ENSG00000103021	CCDC113	-5.72364	-5.25132	6.12577e-05
ENSG00000171766	GATM	-3.51461	-5.24842	6.12577e-05
ENSG00000145721	LIX1	-4.82873	-5.24765	6.12577e-05
ENSG00000139364	TMEM132B	-5.04775	-5.24602	6.12577e-05
ENSG00000154975	CA10	-6.20313	-5.23983	6.2129e-05
ENSG00000198963	RORB	-5.12201	-5.23175	6.36839e-05
ENSG00000070087	PFN2	-4.16499	-5.22708	6.41037e-05
ENSG00000070778	PTPN21	-6.21512	-5.21079	6.87235e-05
ENSG00000171587	DSCAM	-5.48656	-5.18181	7.8876e-05
ENSG00000150471	ADGRL3	-5.19309	-5.16899	8.1949e-05
ENSG00000154380	ENAH	-4.19293	-5.16812	8.1949e-05
ENSG00000173210	ABLIM3	-5.25133	-5.15967	8.4284e-05
ENSG00000258986	TMEM179	-6.2308	-5.13027	9.69281e-05
ENSG00000104967	NOVA2	-5.95211	-5.12147	9.9901e-05
ENSG00000114279	FGF12	-5.07456	-5.11058	0.000101055
ENSG00000138685	FGF2	-5.29225	-5.10442	0.000101055
ENSG00000145555	MYO10	-3.9812	-5.11452	0.000101055
ENSG00000008441	NFIX	-3.90104	-5.11014	0.000101055
ENSG00000111218	PRMT8	-6.75671	-5.10652	0.000101055
ENSG00000211973	IGHV1-69	7.11752	5.0963	0.000103909
ENSG00000157423	HYDIN	-4.87496	-5.07193	0.000113084
ENSG00000120549	KIAA1217	-4.82062	-5.07242	0.000113084
ENSG00000237187	NR2F1-AS1	-5.15339	-5.07501	0.000113084
ENSG00000211899	IGHM	6.1814	5.04991	0.000123404
ENSG00000178568	ERBB4	-5.39207	-5.02343	0.000137873
ENSG00000158258	CLSTN2	-5.14923	-5.0174	0.000138523
ENSG00000100234	TIMP3	-4.94002	-5.01899	0.000138523
ENSG00000096696	DSP	-4.34417	-5.00918	0.000140868
ENSG00000237515	SHISA9	-4.99978	-5.01083	0.000140868
ENSG00000259848	AC097374.1	-6.63196	-4.99599	0.000142033
ENSG00000164061	BSN	-5.01986	-5.00137	0.000142033
ENSG00000099954	CECR2	-4.67862	-4.99562	0.000142033
ENSG00000143850	PLEKHA6	-4.88526	-4.99653	0.000142033
ENSG00000198203	SULT1C2	-5.12634	-5.00475	0.000142033
ENSG00000170370	EMX2	-4.17215	-4.9792	0.000151265
ENSG00000165424	ZCCHC24	-3.96671	-4.97885	0.000151265
ENSG00000092051	JPH4	-4.87253	-4.96643	0.000159401
ENSG00000163431	LMOD1	-5.45331	-4.96079	0.00016037
ENSG00000134042	MRO	-5.22987	-4.96284	0.00016037
ENSG00000165868	HSPA12A	-5.71936	-4.9467	0.000170481
ENSG00000054356	PTPRN	-6.41955	-4.93244	0.000181375
ENSG00000260792	LINC02280	-6.52874	-4.92252	0.000184131
ENSG00000048540	LMO3	-4.7925	-4.92334	0.000184131
ENSG00000165730	STOX1	-4.79839	-4.92221	0.000184131
ENSG00000124493	GRM4	-5.17865	-4.91492	0.000187929
ENSG00000183715	OPCML	-4.72102	-4.90515	0.000195473
ENSG00000184949	FAM227A	-5.41981	-4.90142	0.000197169
ENSG00000133083	DCLK1	-4.29507	-4.89413	0.000202531
ENSG00000152137	HSPB8	-6.28185	-4.88719	0.00020768
ENSG00000122378	FAM213A	-3.89587	-4.88405	0.000208903
ENSG00000151322	NPAS3	-4.93183	-4.84807	0.00023641
ENSG00000144451	SPAG16	-3.75918	-4.85521	0.00023641
ENSG00000146216	TTBK1	-6.13463	-4.85127	0.00023641
ENSG00000156687	UNC5D	-5.20378	-4.85104	0.00023641
ENSG00000067798	NAV3	-3.97795	-4.8444	0.000238578
ENSG00000160145	KALRN	-4.00788	-4.84138	0.000239982
ENSG00000134874	DZIP1	-4.7236	-4.8385	0.000241252
ENSG00000172461	FUT9	-4.9777	-4.82076	0.000258977
ENSG00000102003	SYP	-4.30444	-4.82092	0.000258977
ENSG00000157087	ATP2B2	-5.24123	-4.81487	0.000264358
ENSG00000134138	MEIS2	-5.08937	-4.81252	0.000265115
ENSG00000106571	GLI3	-5.09149	-4.80115	0.000275745
ENSG00000196091	MYBPC1	-4.90203	-4.8026	0.000275745
ENSG00000183044	ABAT	-3.01938	-4.797	0.000279097
ENSG00000108924	HLF	-4.47256	-4.78796	0.000285118
ENSG00000211640	IGLV6-57	6.62482	4.78759	0.000285118
ENSG00000168077	SCARA3	-5.72693	-4.78908	0.000285118
ENSG00000146674	IGFBP3	-5.21636	-4.77327	0.000303618
ENSG00000166862	CACNG2	-5.18717	-4.74788	0.000337083
ENSG00000154479	CCDC173	-4.96507	-4.74231	0.000337083
ENSG00000185565	LSAMP	-5.03865	-4.74678	0.000337083
ENSG00000215182	MUC5AC	-5.37067	-4.74302	0.000337083
ENSG00000157064	NMNAT2	-5.61808	-4.74453	0.000337083
ENSG00000059915	PSD	-4.42725	-4.74464	0.000337083
ENSG00000166833	NAV2	-4.6508	-4.73873	0.000340396
ENSG00000197380	DACT3	-5.14133	-4.7321	0.000348678
ENSG00000121742	GJB6	-6.26277	-4.73068	0.000348678
ENSG00000106078	COBL	-4.3989	-4.72606	0.000353957
ENSG00000163485	ADORA1	-5.84997	-4.72122	0.000357003
ENSG00000177511	ST8SIA3	-5.60949	-4.72221	0.000357003
ENSG00000156103	MMP16	-4.45799	-4.71364	0.000367755
ENSG00000102468	HTR2A	-5.74923	-4.707	0.000375085
ENSG00000143248	RGS5	-5.32728	-4.69882	0.000383921
ENSG00000176490	DIRAS1	-6.02418	-4.69541	0.000387381
ENSG00000151025	GPR158	-4.72471	-4.68966	0.000387381
ENSG00000164418	GRIK2	-4.49704	-4.69007	0.000387381
ENSG00000139155	SLCO1C1	-4.89445	-4.68975	0.000387381
ENSG00000119280	C1orf198	-3.07608	-4.67838	0.000397884
ENSG00000175161	CADM2	-4.96076	-4.67709	0.000397884
ENSG00000108231	LGI1	-4.70178	-4.67784	0.000397884
ENSG00000166444	ST5	-5.05804	-4.67857	0.000397884
ENSG00000167614	TTYH1	-4.23038	-4.68226	0.000397884
ENSG00000211943	IGHV3-15	6.68091	4.67368	0.000401818
ENSG00000156475	PPP2R2B	-3.7308	-4.66966	0.000407018
ENSG00000171450	CDK5R2	-4.86556	-4.66519	0.000411755
ENSG00000122012	SV2C	-4.79328	-4.66454	0.000411755
ENSG00000140937	CDH11	-5.2488	-4.66192	0.000413533
ENSG00000196876	SCN8A	-3.86627	-4.66094	0.000413533
ENSG00000250072	SH3TC2-DT	-5.00733	-4.65825	0.000416264
ENSG00000152527	PLEKHH2	-5.57881	-4.65071	0.00042636
ENSG00000185518	SV2B	-5.36401	-4.64511	0.000435171
ENSG00000176406	RIMS2	-4.94522	-4.63593	0.000452072
ENSG00000164904	ALDH7A1	-3.64315	-4.63222	0.000455814
ENSG00000158445	KCNB1	-4.64342	-4.63162	0.000455814
ENSG00000008517	IL32	3.13205	4.62754	0.000459129
ENSG00000075043	KCNQ2	-4.90559	-4.62877	0.000459129
ENSG00000077942	FBLN1	-6.31447	-4.6141	0.00048642
ENSG00000187079	TEAD1	-4.08424	-4.61302	0.00048642
ENSG00000137843	PAK6	-5.43792	-4.6117	0.000486544
ENSG00000213853	EMP2	-6.60624	-4.61034	0.000486797
ENSG00000171533	MAP6	-4.69968	-4.60049	0.000507341
ENSG00000130962	PRRG1	-4.60732	-4.59463	0.000518705
ENSG00000249669	CARMN	-5.49164	-4.58587	0.000525011
ENSG00000114646	CSPG5	-5.05009	-4.58439	0.000525011
ENSG00000178662	CSRNP3	-4.12061	-4.59087	0.000525011
ENSG00000134769	DTNA	-4.24162	-4.58358	0.000525011
ENSG00000196586	MYO6	-4.0608	-4.58743	0.000525011
ENSG00000139800	ZIC5	-5.43443	-4.58671	0.000525011
ENSG00000109819	PPARGC1A	-4.30931	-4.57809	0.000532888
ENSG00000178980	SELENOW	-3.12413	-4.57858	0.000532888
ENSG00000176171	BNIP3	-2.70109	-4.56655	0.000553698
ENSG00000110318	CEP126	-3.99788	-4.56509	0.00055447
ENSG00000114757	PEX5L	-4.43345	-4.56242	0.000558488
ENSG00000064042	LIMCH1	-4.62458	-4.55754	0.00056542
ENSG00000112379	ARFGEF3	-4.10744	-4.55354	0.000569776
ENSG00000215218	UBE2QL1	-5.00077	-4.55252	0.000569776
ENSG00000160678	S100A1	-4.8326	-4.55113	0.000570498
ENSG00000102230	PCYT1B	-5.23818	-4.54516	0.000583815
ENSG00000116675	DNAJC6	-4.38269	-4.53211	0.000617804
ENSG00000186094	AGBL4	-4.40438	-4.52987	0.000621127
ENSG00000254122	PCDHGB7	-5.78066	-4.52713	0.000625954
ENSG00000113805	CNTN3	-6.13815	-4.52456	0.000630338
ENSG00000050820	BCAR1	-4.91759	-4.51651	0.000648033
ENSG00000100095	SEZ6L	-5.16579	-4.51509	0.000649079
ENSG00000151023	ENKUR	-4.66826	-4.50499	0.000671114
ENSG00000116141	MARK1	-5.29308	-4.5058	0.000671114
ENSG00000145087	STXBP5L	-3.48502	-4.50478	0.000671114
ENSG00000196391	ZNF774	-4.94103	-4.49691	0.00069297
ENSG00000091622	PITPNM3	-4.50323	-4.49346	0.000700778
ENSG00000099365	STX1B	-5.07177	-4.49184	0.000702632
ENSG00000211955	IGHV3-33	5.47247	4.48926	0.000707699
ENSG00000154478	GPR26	-5.22517	-4.48761	0.000709715
ENSG00000112333	NR2E1	-5.56837	-4.4831	0.00071786
ENSG00000129990	SYT5	-4.10462	-4.4791	0.000727901
ENSG00000150394	CDH8	-4.43413	-4.47676	0.000730375
ENSG00000188859	FAM78B	-5.00984	-4.47632	0.000730375
ENSG00000147676	MAL2	-6.20288	-4.47452	0.000733063
ENSG00000182771	GRID1	-6.16704	-4.47236	0.000736985
ENSG00000101638	ST8SIA5	-4.72773	-4.47064	0.000739427
ENSG00000134533	RERG	-4.54551	-4.46115	0.00076573
ENSG00000135338	LCA5	-5.36072	-4.45886	0.000770336
ENSG00000143631	FLG	-4.57952	-4.45613	0.000775746
ENSG00000151276	MAGI1	-3.95699	-4.45538	0.000775746
ENSG00000128573	FOXP2	-4.15746	-4.449	0.000793999
ENSG00000132563	REEP2	-5.41322	-4.44842	0.000793999
ENSG00000205213	LGR4	-3.99998	-4.44702	0.000795337
ENSG00000022267	FHL1	-4.42747	-4.44233	0.000802144
ENSG00000146005	PSD2	-5.42414	-4.43924	0.000806509
ENSG00000260163	AC012508.1	-6.00208	-4.43563	0.000816526
ENSG00000170485	NPAS2	-4.11386	-4.42941	0.000833073
ENSG00000162631	NTNG1	-3.99124	-4.42832	0.000833633
ENSG00000259370	AC103740.1	-5.97279	-4.42614	0.000834776
ENSG00000112902	SEMA5A	-4.46403	-4.42697	0.000834776
ENSG00000184258	CDR1	-4.93133	-4.42231	0.00083984
ENSG00000137872	SEMA6D	-4.80203	-4.42205	0.00083984
ENSG00000214548	MEG3	-4.67147	-4.41291	0.000872371
ENSG00000204442	FAM155A	-5.21313	-4.4093	0.000883309
ENSG00000203778	FAM229B	-4.60737	-4.4021	0.000906524
ENSG00000168243	GNG4	-4.31851	-4.40184	0.000906524
ENSG00000164176	EDIL3	-5.33016	-4.39979	0.000911342
ENSG00000185630	PBX1	-4.10304	-4.39663	0.000920819
ENSG00000130821	SLC6A8	-3.90315	-4.39256	0.000934337
ENSG00000113494	PRLR	-3.76638	-4.38895	0.000946072
ENSG00000130956	HABP4	-3.98888	-4.38745	0.000948686
ENSG00000147100	SLC16A2	-6.02952	-4.38545	0.000953515
ENSG00000186976	EFCAB6	-4.11109	-4.38266	0.000957992
ENSG00000102466	FGF14	-4.62518	-4.38315	0.000957992
ENSG00000130226	DPP6	-4.59	-4.38061	0.000963136
ENSG00000211945	IGHV1-18	5.40802	4.37583	0.000974953
ENSG00000145113	MUC4	-5.16229	-4.37532	0.000974953
ENSG00000277586	NEFL	-5.00285	-4.37592	0.000974953
ENSG00000112541	PDE10A	-4.46837	-4.37424	0.000975887
ENSG00000154856	APCDD1	-5.43631	-4.37106	0.000982377
ENSG00000089169	RPH3A	-4.67983	-4.36816	0.000991583
ENSG00000129682	FGF13	-4.41726	-4.36284	0.00100392
ENSG00000145451	GLRA3	-4.55679	-4.36204	0.00100392
ENSG00000133687	TMTC1	-4.33947	-4.36424	0.00100392
ENSG00000270550	IGHV3-30	5.05236	4.35645	0.00101847
ENSG00000134569	LRP4	-5.30675	-4.35636	0.00101847
ENSG00000218336	TENM3	-4.38822	-4.35654	0.00101847
ENSG00000198478	SH3BGRL2	-4.61499	-4.35504	0.00102071
ENSG00000260918	AC107398.3	-4.16801	-4.34907	0.00102924
ENSG00000106665	CLIP2	-2.21012	-4.35048	0.00102924
ENSG00000187715	KBTBD12	-5.49734	-4.35143	0.00102924
ENSG00000104435	STMN2	-5.01502	-4.34947	0.00102924
ENSG00000091513	TF	-4.00311	-4.34974	0.00102924
ENSG00000177694	NAALADL2	-4.97796	-4.3477	0.00103183
ENSG00000147642	SYBU	-4.81186	-4.34397	0.00104549
ENSG00000138162	TACC2	-5.59461	-4.34318	0.00104549
ENSG00000169085	C8orf46	-4.4271	-4.33675	0.00106697
ENSG00000184194	GPR173	-5.85832	-4.33629	0.00106697
ENSG00000205726	ITSN1	-3.00975	-4.33656	0.00106697
ENSG00000225868	AC016582.1	-5.92474	-4.33017	0.00107733
ENSG00000255366	AC120036.5	-6.12832	-4.33101	0.00107733
ENSG00000162374	ELAVL4	-5.19011	-4.33029	0.00107733
ENSG00000181264	TMEM136	-5.32633	-4.33244	0.00107733
ENSG00000162817	C1orf115	-3.9752	-4.32671	0.00108268
ENSG00000260230	FRRS1L	-5.03615	-4.32742	0.00108268
ENSG00000011347	SYT7	-5.52698	-4.32751	0.00108268
ENSG00000183196	CHST6	-5.10551	-4.32492	0.00108765
ENSG00000147588	PMP2	-5.11484	-4.32148	0.00110084
ENSG00000205363	C15orf59	-4.74387	-4.31972	0.00110091
ENSG00000125841	NRSN2	-4.40581	-4.31914	0.00110091
ENSG00000197106	SLC6A17	-5.42116	-4.31665	0.0011095
ENSG00000135454	B4GALNT1	-5.36125	-4.30914	0.001136
ENSG00000069535	MAOB	-5.35865	-4.30999	0.001136
ENSG00000184313	MROH7	-4.49729	-4.30784	0.00113875
ENSG00000184221	OLIG1	-4.1732	-4.30699	0.00113923
ENSG00000102935	ZNF423	-5.1081	-4.30447	0.00114836
ENSG00000152931	PART1	-4.74567	-4.30084	0.00115942
ENSG00000034239	EFCAB1	-5.82779	-4.29921	0.00116402
ENSG00000187068	C3orf70	-3.46971	-4.2978	0.00116749
ENSG00000165795	NDRG2	-4.31692	-4.29625	0.00117172
ENSG00000183287	CCBE1	-5.9118	-4.2945	0.00117708
ENSG00000148143	ZNF462	-3.44864	-4.28943	0.00120026
ENSG00000139926	FRMD6	-4.36096	-4.28698	0.00120551
ENSG00000171246	NPTX1	-5.59888	-4.28748	0.00120551
ENSG00000087250	MT3	-4.66199	-4.2835	0.00122047
ENSG00000164542	KIAA0895	-4.86497	-4.27792	0.00124327
ENSG00000188338	SLC38A3	-5.82933	-4.27846	0.00124327
ENSG00000255346	NOX5	-5.20271	-4.26782	0.00129244
ENSG00000137693	YAP1	-4.83362	-4.26644	0.00129475
ENSG00000156968	MPV17L	-3.97001	-4.2624	0.00131136
ENSG00000196526	AFAP1	-4.41539	-4.26074	0.00131272
ENSG00000167191	GPRC5B	-4.6167	-4.25843	0.00131786
ENSG00000079482	OPHN1	-4.01081	-4.25869	0.00131786
ENSG00000143797	MBOAT2	-3.03146	-4.25739	0.00131983
ENSG00000146966	DENND2A	-4.63964	-4.25457	0.00132974
ENSG00000112319	EYA4	-5.30228	-4.25235	0.00133715
ENSG00000183454	GRIN2A	-4.29544	-4.24666	0.00136723
ENSG00000135525	MAP7	-4.28198	-4.24364	0.00138144
ENSG00000250802	ZBED3-AS1	-4.93712	-4.24275	0.00138264
ENSG00000110841	PPFIBP1	-4.2674	-4.23947	0.00139433
ENSG00000157214	STEAP2	-4.67845	-4.23995	0.00139433
ENSG00000159212	CLIC6	-5.10984	-4.23324	0.00142906
ENSG00000135744	AGT	-5.34492	-4.23217	0.00143145
ENSG00000198795	ZNF521	-4.50227	-4.22369	0.00148191
ENSG00000131773	KHDRBS3	-3.84638	-4.21775	0.00151678
ENSG00000122548	KIAA0087	-5.22537	-4.21564	0.0015264
ENSG00000079102	RUNX1T1	-4.31469	-4.20802	0.00156918
ENSG00000141837	CACNA1A	-4.38653	-4.20543	0.0015777
ENSG00000167693	NXN	-4.66387	-4.20598	0.0015777
ENSG00000182218	HHIPL1	-5.62495	-4.2026	0.00159082
ENSG00000184486	POU3F2	-4.19321	-4.2022	0.00159082
ENSG00000095637	SORBS1	-3.8124	-4.20136	0.001592
ENSG00000138759	FRAS1	-4.83152	-4.19892	0.00160446
ENSG00000183831	ANKRD45	-5.20248	-4.19583	0.00162163
ENSG00000064692	SNCAIP	-4.61811	-4.19393	0.00162568
ENSG00000128266	GNAZ	-4.73129	-4.18688	0.00166811
ENSG00000021300	PLEKHB1	-4.04446	-4.18674	0.00166811
ENSG00000120885	CLU	-3.84151	-4.17842	0.00172029
ENSG00000162849	KIF26B	-4.38783	-4.17849	0.00172029
ENSG00000104332	SFRP1	-4.93805	-4.17676	0.00172291
ENSG00000008056	SYN1	-4.54699	-4.17675	0.00172291
ENSG00000146242	TPBG	-5.01937	-4.1751	0.00172545
ENSG00000187134	AKR1C1	-5.01605	-4.17386	0.00172981
ENSG00000168631	DPCR1	-4.5184	-4.16998	0.00175034
ENSG00000007372	PAX6	-4.19642	-4.16947	0.00175034
ENSG00000255690	TRIL	-5.49066	-4.16922	0.00175034
ENSG00000168916	ZNF608	-3.43491	-4.16621	0.00176859
ENSG00000135919	SERPINE2	-3.87702	-4.16519	0.00177146
ENSG00000099260	PALMD	-4.06915	-4.162	0.00179133
ENSG00000118777	ABCG2	-4.78286	-4.15884	0.00179603
ENSG00000279110	AL022323.4	-5.11087	-4.15884	0.00179603
ENSG00000211965	IGHV3-49	5.8145	4.1594	0.00179603
ENSG00000070182	SPTB	-4.31413	-4.15673	0.00180764
ENSG00000163288	GABRB1	-5.3925	-4.15441	0.001821
ENSG00000171992	SYNPO	-3.14298	-4.15303	0.00182695
ENSG00000092096	SLC22A17	-5.2651	-4.14907	0.00185309
ENSG00000064199	SPA17	-4.37964	-4.14851	0.00185309
ENSG00000137727	ARHGAP20	-3.91075	-4.14657	0.00185862
ENSG00000133169	BEX1	-5.90667	-4.14688	0.00185862
ENSG00000242419	PCDHGC4	-4.80666	-4.14353	0.00187833
ENSG00000169169	CPT1C	-5.44523	-4.14158	0.00188137
ENSG00000120251	GRIA2	-4.65367	-4.14066	0.00188137
ENSG00000182636	NDN	-5.29528	-4.14072	0.00188137
ENSG00000126217	MCF2L	-4.12005	-4.13358	0.00192638
ENSG00000185532	PRKG1	-4.17192	-4.13368	0.00192638
ENSG00000154914	USP43	-5.15487	-4.13338	0.00192638
ENSG00000182601	HS3ST4	-4.96181	-4.13192	0.00193347
ENSG00000188959	C9orf152	-4.59117	-4.12957	0.0019394
ENSG00000019144	PHLDB1	-4.3318	-4.13007	0.0019394
ENSG00000146250	PRSS35	-5.41772	-4.12938	0.0019394
ENSG00000165566	AMER2	-4.47803	-4.12834	0.00194302
ENSG00000166923	GREM1	-4.20326	-4.12751	0.00194496
ENSG00000140538	NTRK3	-4.65788	-4.12416	0.00196307
ENSG00000172733	PURG	-5.43547	-4.12423	0.00196307
ENSG00000150656	CNDP1	-4.9276	-4.12147	0.00197062
ENSG00000151422	FER	-2.92959	-4.12168	0.00197062
ENSG00000173320	STOX2	-4.28278	-4.12231	0.00197062
ENSG00000126878	AIF1L	-4.58343	-4.11777	0.00199736
ENSG00000262966	AC005695.1	-4.7891	-4.11178	0.00204455
ENSG00000006210	CX3CL1	-5.36924	-4.11084	0.00204763
ENSG00000172380	GNG12	-4.20089	-4.1092	0.00205159
ENSG00000167757	KLK11	-5.05513	-4.10937	0.00205159
ENSG00000133477	FAM83F	-5.81921	-4.10785	0.00205399
ENSG00000033122	LRRC7	-4.02742	-4.10733	0.00205399
ENSG00000185551	NR2F2	-4.36526	-4.10438	0.00207354
ENSG00000167244	IGF2	-4.542	-4.10367	0.00207465
ENSG00000204128	C2orf72	-4.97062	-4.10007	0.00210186
ENSG00000185070	FLRT2	-3.99452	-4.098	0.00211002
ENSG00000266290	AC015813.3	-5.84985	-4.09436	0.0021221
ENSG00000115468	EFHD1	-4.59311	-4.09515	0.0021221
ENSG00000015592	STMN4	-5.74114	-4.09492	0.0021221
ENSG00000103647	CORO2B	-5.18278	-4.09244	0.00212912
ENSG00000253910	PCDHGB2	-5.04596	-4.09283	0.00212912
ENSG00000181143	MUC16	-4.84828	-4.09082	0.00213873
ENSG00000260372	AQP4-AS1	-4.82738	-4.08772	0.00215953
ENSG00000198010	DLGAP2	-4.74621	-4.08743	0.00215953
ENSG00000179603	GRM8	-5.05673	-4.0853	0.00216346
ENSG00000182934	SRPRA	2.42211	4.08559	0.00216346
ENSG00000250366	TUNAR	-5.10477	-4.08597	0.00216346
ENSG00000081853	PCDHGA2	-5.21563	-4.08439	0.00216659
ENSG00000108309	RUNDC3A	-4.96577	-4.08208	0.00217764
ENSG00000227733	AC239809.3	-4.37403	-4.07793	0.00221154
ENSG00000007174	DNAH9	-4.77936	-4.07685	0.00221649
ENSG00000231205	ZNF826P	-3.23959	-4.07596	0.00221655
ENSG00000120645	IQSEC3	-4.41608	-4.07048	0.00226159
ENSG00000261501	AC079341.1	-4.20017	-4.06564	0.00228621
ENSG00000061676	NCKAP1	-3.68653	-4.06626	0.00228621
ENSG00000101349	PAK5	-5.35212	-4.06517	0.00228621
ENSG00000132639	SNAP25	-4.96466	-4.06555	0.00228621
ENSG00000261115	TMEM178B	-4.04919	-4.06612	0.00228621
ENSG00000169876	MUC17	-5.14272	-4.06443	0.00228813
ENSG00000187720	THSD4	-4.48775	-4.05891	0.00233737
ENSG00000164434	FABP7	-4.63852	-4.05636	0.00234754
ENSG00000177551	NHLH2	-4.77786	-4.05624	0.00234754
ENSG00000265763	ZNF488	-5.66902	-4.05675	0.00234754
ENSG00000160781	PAQR6	-4.03408	-4.05451	0.00235396
ENSG00000076864	RAP1GAP	-5.50125	-4.05477	0.00235396
ENSG00000164741	DLC1	-3.81923	-4.05298	0.00235536
ENSG00000227105	PARP1P1	-5.24618	-4.05274	0.00235536
ENSG00000154678	PDE1C	-4.0332	-4.05348	0.00235536
ENSG00000142609	CFAP74	-5.57633	-4.04884	0.00238394
ENSG00000099864	PALM	-4.67022	-4.04607	0.00240126
ENSG00000173452	TMEM196	-4.74241	-4.04454	0.00241145
ENSG00000174697	LEP	-5.77212	-4.03998	0.0024421
ENSG00000122778	KIAA1549	-4.30545	-4.03927	0.00244391
ENSG00000124440	HIF3A	-4.74916	-4.03698	0.00244866
ENSG00000214960	ISPD	-3.99999	-4.03691	0.00244866
ENSG00000196632	WNK3	-3.6363	-4.03634	0.00244866
ENSG00000196361	ELAVL3	-4.54015	-4.03496	0.00245113
ENSG00000123243	ITIH5	-4.93512	-4.03488	0.00245113
ENSG00000215386	MIR99AHG	-4.22053	-4.03392	0.00245573
ENSG00000164199	ADGRV1	-4.0347	-4.03047	0.00248647
ENSG00000215146	BX322639.1	-4.36065	-4.0293	0.00249278
ENSG00000115041	KCNIP3	-5.00736	-4.0278	0.00249278
ENSG00000169894	MUC3A	-4.1447	-4.02818	0.00249278
ENSG00000119630	PGF	-5.56803	-4.02875	0.00249278
ENSG00000267650	AC008742.1	-4.72687	-4.02442	0.00251038
ENSG00000279674	AC123769.2	-5.0142	-4.02408	0.00251038
ENSG00000146267	FAXC	-4.24104	-4.02506	0.00251038
ENSG00000127585	FBXL16	-4.4702	-4.02466	0.00251038
ENSG00000275139	AL133492.1	-5.28242	-4.01829	0.00256144
ENSG00000054793	ATP9A	-3.58124	-4.01659	0.00256144
ENSG00000196090	PTPRT	-4.79256	-4.01634	0.00256144
ENSG00000116147	TNR	-4.36298	-4.01584	0.00256144
ENSG00000206579	XKR4	-4.00279	-4.01606	0.00256144
ENSG00000008735	MAPK8IP2	-5.20224	-4.0139	0.00257463
ENSG00000101333	PLCB4	-3.90947	-4.01354	0.00257463
ENSG00000142611	PRDM16	-4.78315	-4.01144	0.00258654
ENSG00000074410	CA12	-4.80166	-4.00832	0.00260979
ENSG00000250608	AC010210.1	-4.09707	-4.00088	0.00267616
ENSG00000151917	BEND6	-4.44182	-4.00122	0.00267616
ENSG00000109832	DDX25	-5.20666	-4.00028	0.00267733
ENSG00000165633	VSTM4	-4.96899	-3.99946	0.00268098
ENSG00000139767	SRRM4	-4.36451	-3.99632	0.00271112
ENSG00000140323	DISP2	-4.83305	-3.99458	0.00271969
ENSG00000137285	TUBB2B	-4.49948	-3.99461	0.00271969
ENSG00000111110	PPM1H	-3.96696	-3.99338	0.00272778
ENSG00000043039	BARX2	-5.25696	-3.99245	0.00273281
ENSG00000157224	CLDN12	-3.55257	-3.99086	0.00274555
ENSG00000168734	PKIG	-3.4428	-3.98891	0.00276241
ENSG00000145920	CPLX2	-3.72477	-3.98689	0.00276883
ENSG00000136535	TBR1	-4.40682	-3.98723	0.00276883
ENSG00000144285	SCN1A	-4.29229	-3.98422	0.00279445
ENSG00000069122	ADGRF5	-4.80905	-3.98001	0.00283852
ENSG00000122584	NXPH1	-4.87954	-3.97786	0.00285847
ENSG00000165105	RASEF	-5.38993	-3.97607	0.0028742
ENSG00000176595	KBTBD11	-2.88782	-3.97487	0.00288121
ENSG00000164953	TMEM67	-3.71981	-3.97452	0.00288121
ENSG00000152503	TRIM36	-3.37211	-3.97099	0.00291828
ENSG00000164076	CAMKV	-5.57643	-3.9678	0.002936
ENSG00000143995	MEIS1	-4.57967	-3.96778	0.002936
ENSG00000120328	PCDHB12	-5.76259	-3.96667	0.002936
ENSG00000117016	RIMS3	-3.34268	-3.96675	0.002936
ENSG00000103175	WFDC1	-4.6428	-3.96856	0.002936
ENSG00000130477	UNC13A	-4.03306	-3.96471	0.00294841
ENSG00000119938	PPP1R3C	-4.52437	-3.96185	0.00297791
ENSG00000148498	PARD3	-4.34682	-3.96057	0.00298808
ENSG00000154553	PDLIM3	-4.72199	-3.95756	0.00301985
ENSG00000036530	CYP46A1	-3.83192	-3.95506	0.00303958
ENSG00000132535	DLG4	-3.77004	-3.95536	0.00303958
ENSG00000123572	NRK	-5.09696	-3.95381	0.00304955
ENSG00000168658	VWA3B	-4.99679	-3.95306	0.00305304
ENSG00000134376	CRB1	-4.63363	-3.95119	0.00305761
ENSG00000177133	LINC00982	-5.34376	-3.95111	0.00305761
ENSG00000139915	MDGA2	-4.56806	-3.95199	0.00305761
ENSG00000144061	NPHP1	-4.54861	-3.95083	0.00305761
ENSG00000170500	LONRF2	-4.40055	-3.95001	0.00306213
ENSG00000162409	PRKAA2	-3.88391	-3.94825	0.00307455
ENSG00000180914	OXTR	-3.98607	-3.94662	0.00308772
ENSG00000141668	CBLN2	-5.56041	-3.94387	0.00311376
ENSG00000227051	C14orf132	-4.61274	-3.94197	0.00311794
ENSG00000180155	LYNX1	-4.22453	-3.94221	0.00311794
ENSG00000214357	NEURL1B	-4.09603	-3.94263	0.00311794
ENSG00000224081	SLC44A3-AS1	-5.63087	-3.9412	0.00312202
ENSG00000164742	ADCY1	-4.35186	-3.94064	0.00312331
ENSG00000166780	C16orf45	-4.09364	-3.93938	0.00312776
ENSG00000063180	CA11	-3.96919	-3.93948	0.00312776
ENSG00000066382	MPPED2	-4.2907	-3.93786	0.00314172
ENSG00000257611	AC010182.1	-4.54909	-3.93262	0.00320487
ENSG00000259920	AC007938.1	-5.70627	-3.93178	0.00320559
ENSG00000198739	LRRTM3	-4.93838	-3.93119	0.00320559
ENSG00000174963	ZIC4	-4.86308	-3.93131	0.00320559
ENSG00000204789	ZNF204P	-3.8672	-3.93075	0.00320559
ENSG00000103942	HOMER2	-2.99644	-3.93029	0.00320568
ENSG00000008086	CDKL5	-2.58703	-3.92983	0.00320586
ENSG00000111783	RFX4	-3.93955	-3.92706	0.00323693
ENSG00000170419	VSTM2A	-4.4854	-3.92562	0.0032441
ENSG00000144057	ST6GAL2	-4.71783	-3.92442	0.00325432
ENSG00000164946	FREM1	-5.08931	-3.92309	0.0032662
ENSG00000125285	SOX21	-5.50835	-3.91581	0.0033539
ENSG00000130600	H19	-5.5274	-3.91425	0.00336449
ENSG00000110076	NRXN2	-3.92276	-3.91401	0.00336449
ENSG00000134532	SOX5	-3.5335	-3.91371	0.00336449
ENSG00000257127	CLLU1	-5.11991	-3.9111	0.00338861
ENSG00000162975	KCNF1	-5.41889	-3.90708	0.00343529
ENSG00000104833	TUBB4A	-3.28783	-3.90643	0.00343588
ENSG00000171798	KNDC1	-4.85713	-3.90575	0.00343811
ENSG00000171540	OTP	-5.65453	-3.90539	0.00343811
ENSG00000152910	CNTNAP4	-3.72737	-3.9013	0.00349044
ENSG00000136267	DGKB	-4.15444	-3.9005	0.00349559
ENSG00000163491	NEK10	-3.66509	-3.89778	0.00352864
ENSG00000250056	LINC01018	-5.64062	-3.89553	0.00355112
ENSG00000104888	SLC17A7	-3.86822	-3.89537	0.00355112
ENSG00000227036	LINC00511	-4.63679	-3.89381	0.00356092
ENSG00000258947	TUBB3	-4.99522	-3.8934	0.00356092
ENSG00000155816	FMN2	-4.1227	-3.89049	0.00359099
ENSG00000101746	NOL4	-5.01409	-3.88824	0.00361799
ENSG00000234497	ERICH3-AS1	-5.11817	-3.88751	0.00362235
ENSG00000144366	GULP1	-4.2611	-3.8861	0.00362415
ENSG00000148798	INA	-4.65115	-3.88629	0.00362415
ENSG00000256124	LINC01152	-5.34524	-3.88658	0.00362415
ENSG00000158528	PPP1R9A	-3.35115	-3.88525	0.0036304
ENSG00000185818	NAT8L	-3.93016	-3.88415	0.00363528
ENSG00000145864	GABRB2	-4.4476	-3.88307	0.00364386
ENSG00000186732	MPPED1	-5.00635	-3.88242	0.00364711
ENSG00000197826	C4orf22	-4.32668	-3.87519	0.00374405
ENSG00000163879	DNALI1	-4.07065	-3.87305	0.00376812
ENSG00000125848	FLRT3	-4.73104	-3.87278	0.00376812
ENSG00000122574	WIPF3	-4.00633	-3.8714	0.00378284
ENSG00000247746	USP51	-3.72344	-3.87047	0.00378418
ENSG00000278530	CHMP1B2P	-5.06104	-3.86994	0.00378586
ENSG00000176887	SOX11	-4.42111	-3.8587	0.0039574
ENSG00000141198	TOM1L1	-3.70966	-3.85268	0.00404203
ENSG00000127955	GNAI1	-3.10978	-3.85155	0.00405381
ENSG00000243444	PALM2	-4.52212	-3.85067	0.00406133
ENSG00000102271	KLHL4	-5.12047	-3.8484	0.00409227
ENSG00000280225	AC237221.2	-5.38859	-3.84733	0.00409486
ENSG00000107518	ATRNL1	-4.23132	-3.84692	0.00409486
ENSG00000056998	GYG2	-5.15653	-3.84615	0.00409486
ENSG00000255408	PCDHA3	-5.66749	-3.84638	0.00409486
ENSG00000186868	MAPT	-3.87709	-3.84375	0.00412115
ENSG00000115507	OTX1	-4.27701	-3.84398	0.00412115
ENSG00000176533	GNG7	-3.12109	-3.84298	0.00412709
ENSG00000189337	KAZN	-4.28491	-3.84152	0.00414283
ENSG00000173898	SPTBN2	-4.14228	-3.84122	0.00414283
ENSG00000011677	GABRA3	-4.70885	-3.84076	0.00414371
ENSG00000019505	SYT13	-4.56872	-3.83901	0.00416624
ENSG00000058866	DGKG	-3.31319	-3.8385	0.00416788
ENSG00000176244	ACBD7	-5.1281	-3.83419	0.00423465
ENSG00000125675	GRIA3	-4.05054	-3.83322	0.00423717
ENSG00000134201	GSTM5	-4.42091	-3.83041	0.00425727
ENSG00000110427	KIAA1549L	-4.20748	-3.83145	0.00425727
ENSG00000169992	NLGN2	-4.81618	-3.83088	0.00425727
ENSG00000182175	RGMA	-4.6631	-3.83004	0.00425727
ENSG00000144677	CTDSPL	-4.8238	-3.82871	0.00427288
ENSG00000283462	AC008505.1	-4.42673	-3.82743	0.00428806
ENSG00000205176	REXO1L1P	-4.99161	-3.82606	0.00430482
ENSG00000278920	AC005005.4	-4.60805	-3.82499	0.00431652
ENSG00000149452	SLC22A8	-5.15703	-3.82299	0.00434461
ENSG00000177707	NECTIN3	-3.82989	-3.82247	0.00434626
ENSG00000079841	RIMS1	-4.41304	-3.82209	0.00434626
ENSG00000182492	BGN	-5.36804	-3.82144	0.00435061
ENSG00000204362	AL590644.1	-5.13517	-3.82068	0.00435692
ENSG00000107317	PTGDS	-3.9769	-3.81897	0.00438003
ENSG00000138738	PRDM5	-3.19915	-3.81712	0.00440588
ENSG00000197959	DNM3	-3.28214	-3.81318	0.00446954
ENSG00000183914	DNAH2	-4.9685	-3.81125	0.00449721
ENSG00000155719	OTOA	-4.96555	-3.81002	0.00451229
ENSG00000130287	NCAN	-4.49523	-3.80931	0.00451802
ENSG00000235903	CPB2-AS1	-4.58718	-3.80835	0.00452833
ENSG00000223843	EFCAB6-AS1	-4.82264	-3.80553	0.00453696
ENSG00000153303	FRMD1	-5.43038	-3.80577	0.00453696
ENSG00000268089	GABRQ	-5.241	-3.80599	0.00453696
ENSG00000186487	MYT1L	-3.7643	-3.8057	0.00453696
ENSG00000101425	BPI	-5.2025	-3.80365	0.00456369
ENSG00000089250	NOS1	-4.54123	-3.80297	0.00456437
ENSG00000116132	PRRX1	-3.77918	-3.80283	0.00456437
ENSG00000205277	MUC12	-4.27436	-3.8013	0.00458485
ENSG00000136854	STXBP1	-3.7103	-3.80093	0.00458485
ENSG00000129473	BCL2L2	-2.27651	-3.79864	0.00462013
ENSG00000156453	PCDH1	-4.95953	-3.79775	0.00462944
ENSG00000072657	TRHDE	-3.88035	-3.79681	0.00463964
ENSG00000165757	JCAD	-3.98582	-3.79453	0.0046751
ENSG00000105290	APLP1	-4.44017	-3.79362	0.00468401
ENSG00000172572	PDE3A	-4.47978	-3.79328	0.00468401
ENSG00000243064	ABCC13	-3.72286	-3.79054	0.00472852
ENSG00000114698	PLSCR4	-3.94257	-3.78999	0.00473176
ENSG00000243197	TUSC7	-4.89777	-3.78884	0.00473877
ENSG00000166257	SCN3B	-3.44801	-3.78701	0.00476646
ENSG00000074211	PPP2R2C	-4.0582	-3.78642	0.00477042
ENSG00000279189	AP003972.1	-4.35905	-3.78573	0.00477219
ENSG00000134121	CHL1	-4.189	-3.78555	0.00477219
ENSG00000164402	39692	-2.74087	-3.77956	0.00486602
ENSG00000006468	ETV1	-3.55951	-3.77971	0.00486602
ENSG00000140600	SH3GL3	-3.49196	-3.78005	0.00486602
ENSG00000132975	GPR12	-4.35613	-3.7749	0.00495014
ENSG00000184254	ALDH1A3	-4.16918	-3.77324	0.00496175
ENSG00000167733	HSD11B1L	-4.91123	-3.77266	0.00496175
ENSG00000185250	PPIL6	-4.68211	-3.77241	0.00496175
ENSG00000178947	SMIM10L2A	-4.58718	-3.77332	0.00496175
ENSG00000177108	ZDHHC22	-4.79583	-3.77261	0.00496175
ENSG00000039139	DNAH5	-4.4355	-3.77146	0.00497303
ENSG00000182824	LINC01662	-4.79762	-3.76851	0.00502438
ENSG00000179915	NRXN1	-3.94625	-3.76701	0.00503526
ENSG00000112320	SOBP	-4.26714	-3.7673	0.00503526
ENSG00000170579	DLGAP1	-3.88941	-3.76549	0.00503952
ENSG00000169247	SH3TC2	-4.72155	-3.76391	0.00506386
ENSG00000189367	KIAA0408	-3.90167	-3.76264	0.00507432
ENSG00000131914	LIN28A	-5.51819	-3.76276	0.00507432
ENSG00000135931	ARMC9	-4.48412	-3.76225	0.00507478
ENSG00000062038	CDH3	-5.44465	-3.75973	0.00511843
ENSG00000177464	GPR4	-4.60999	-3.75827	0.00514067
ENSG00000095777	MYO3A	-4.78534	-3.75593	0.00517072
ENSG00000188580	NKAIN2	-3.66906	-3.75581	0.00517072
ENSG00000261934	PCDHGA9	-4.67211	-3.75569	0.00517072
ENSG00000189157	FAM47E	-4.14039	-3.75374	0.00518799
ENSG00000183853	KIRREL1	-4.54784	-3.75379	0.00518799
ENSG00000148082	SHC3	-3.8292	-3.75245	0.005207
ENSG00000197580	BCO2	-3.33397	-3.75025	0.00523749
ENSG00000107130	NCS1	-4.61537	-3.74874	0.00526141
ENSG00000153363	LINC00467	-3.37069	-3.74713	0.00528193
ENSG00000236445	LINC00608	-5.47154	-3.74678	0.00528193
ENSG00000277258	PCGF2	-4.55038	-3.74501	0.00530883
ENSG00000117152	RGS4	-5.19739	-3.74311	0.00534132
ENSG00000187391	MAGI2	-3.77427	-3.74224	0.00534424
ENSG00000213023	SYT3	-4.34344	-3.74252	0.00534424
ENSG00000109089	CDR2L	-5.32074	-3.74042	0.00537522
ENSG00000279834	AC068870.3	-4.11252	-3.73695	0.00541844
ENSG00000071282	LMCD1	-3.6199	-3.73744	0.00541844
ENSG00000142156	COL6A1	-4.90023	-3.73637	0.00542305
ENSG00000172379	ARNT2	-4.37098	-3.73527	0.00542402
ENSG00000178075	GRAMD1C	-3.75054	-3.73503	0.00542402
ENSG00000184226	PCDH9	-3.60008	-3.73488	0.00542402
ENSG00000164938	TP53INP1	2.19061	3.73545	0.00542402
ENSG00000085733	CTTN	-4.08116	-3.7336	0.00544368
ENSG00000100427	MLC1	-4.08871	-3.73258	0.0054502
ENSG00000072195	SPEG	-4.25802	-3.73285	0.0054502
ENSG00000196159	FAT4	-4.44598	-3.73174	0.00546067
ENSG00000137726	FXYD6	-3.50553	-3.73085	0.00547218
ENSG00000277363	SRCIN1	-3.52004	-3.73016	0.00547927
ENSG00000113578	FGF1	-4.07777	-3.72824	0.0055056
ENSG00000182621	PLCB1	-3.45658	-3.72714	0.00551399
ENSG00000155970	MICU3	-3.25232	-3.72418	0.00557119
ENSG00000226668	AL136981.1	-4.54949	-3.72154	0.0056112
ENSG00000145526	CDH18	-5.40511	-3.72115	0.0056112
ENSG00000088899	LZTS3	-4.20829	-3.72095	0.0056112
ENSG00000255248	MIR100HG	-3.5085	-3.72132	0.0056112
ENSG00000124212	PTGIS	-5.02174	-3.72002	0.00561613
ENSG00000198342	ZNF442	-3.75325	-3.72025	0.00561613
ENSG00000204802	AL590399.1	-4.48593	-3.71949	0.00562009
ENSG00000156381	ANKRD9	-3.89639	-3.71899	0.0056232
ENSG00000250634	LINC01182	-5.30189	-3.71826	0.00563157
ENSG00000124157	SEMG2	-4.47966	-3.7169	0.0056542
ENSG00000121871	SLITRK3	-4.90418	-3.71465	0.00569666
ENSG00000184905	TCEAL2	-3.90397	-3.71405	0.00570222
ENSG00000118523	CTGF	-5.70106	-3.71276	0.00572347
ENSG00000131504	DIAPH1	2.18707	3.71006	0.00575545
ENSG00000087258	GNAO1	-3.46357	-3.7096	0.00575545
ENSG00000112038	OPRM1	-4.37153	-3.70973	0.00575545
ENSG00000152953	STK32B	-4.14637	-3.71001	0.00575545
ENSG00000116117	PARD3B	-3.67063	-3.70911	0.00575864
ENSG00000064309	CDON	-3.91425	-3.70761	0.00578491
ENSG00000100842	EFS	-5.19669	-3.70616	0.00580143
ENSG00000143195	ILDR2	-3.2421	-3.70539	0.00580143
ENSG00000261803	LINC02140	-5.15338	-3.70501	0.00580143
ENSG00000225746	MEG8	-4.48918	-3.70498	0.00580143
ENSG00000140022	STON2	-2.8705	-3.7048	0.00580143
ENSG00000091656	ZFHX4	-3.70257	-3.70378	0.00581702
ENSG00000135750	KCNK1	-4.86322	-3.70329	0.00582041
ENSG00000275450	PTGER4P2-CDK2AP2P2	-4.85191	-3.70092	0.00586707
ENSG00000165323	FAT3	-4.14509	-3.69977	0.00587775
ENSG00000169851	PCDH7	-3.86977	-3.70004	0.00587775
ENSG00000105419	MEIS3	-3.74573	-3.69899	0.00588783
ENSG00000163517	HDAC11	-4.30243	-3.69621	0.00594199
ENSG00000162105	SHANK2	-4.39426	-3.6944	0.00597099
ENSG00000151067	CACNA1C	-3.67927	-3.6931	0.00599348
ENSG00000105143	SLC1A6	-4.39447	-3.69216	0.00599958
ENSG00000152763	WDR78	-3.27123	-3.69216	0.00599958
ENSG00000135063	FAM189A2	-5.36066	-3.68982	0.00603866
ENSG00000185904	LINC00839	-5.55023	-3.69009	0.00603866
ENSG00000163618	CADPS	-3.94583	-3.68946	0.00603925
ENSG00000157985	AGAP1	-3.36147	-3.68864	0.00605068
ENSG00000183117	CSMD1	-3.86054	-3.68723	0.00605708
ENSG00000172061	LRRC15	-5.31651	-3.68667	0.00605708
ENSG00000127329	PTPRB	-3.81657	-3.68678	0.00605708
ENSG00000013293	SLC7A14	-4.02506	-3.68705	0.00605708
ENSG00000156925	ZIC3	-4.89178	-3.68763	0.00605708
ENSG00000165186	PTCHD1	-3.90617	-3.68519	0.00608448
ENSG00000237115	AL139805.1	-5.23107	-3.68236	0.00613616
ENSG00000175697	GPR156	-5.2635	-3.68194	0.00613822
ENSG00000102290	PCDH11X	-4.64208	-3.67974	0.00617495
ENSG00000150275	PCDH15	-3.67335	-3.67988	0.00617495
ENSG00000226321	CROCC2	-4.74128	-3.67647	0.00623002
ENSG00000079156	OSBPL6	-3.83379	-3.6765	0.00623002
ENSG00000174804	FZD4	-4.26907	-3.67471	0.00626488
ENSG00000149403	GRIK4	-4.12998	-3.67427	0.00626752
ENSG00000140795	MYLK3	-4.01983	-3.67078	0.00634549
ENSG00000279006	AL022323.2	-5.08674	-3.66969	0.00635608
ENSG00000145362	ANK2	-3.80425	-3.66902	0.00635635
ENSG00000164627	KIF6	-4.32563	-3.66901	0.00635635
ENSG00000279675	AC080100.1	-4.12096	-3.66536	0.00636923
ENSG00000203666	EFCAB2	-2.94798	-3.6676	0.00636923
ENSG00000128052	KDR	-4.90789	-3.66699	0.00636923
ENSG00000198914	POU3F3	-4.51235	-3.66541	0.00636923
ENSG00000169213	RAB3B	-3.74815	-3.66724	0.00636923
ENSG00000255693	LINC02389	-5.00806	-3.66348	0.00640253
ENSG00000221890	NPTXR	-3.47048	-3.6632	0.00640253
ENSG00000152092	ASTN1	-4.09675	-3.66062	0.00641808
ENSG00000067842	ATP2B3	-4.88503	-3.66089	0.00641808
ENSG00000153902	LGI4	-3.73966	-3.66156	0.00641808
ENSG00000162738	VANGL2	-4.51231	-3.6617	0.00641808
ENSG00000148704	VAX1	-4.56529	-3.66073	0.00641808
ENSG00000169946	ZFPM2	-4.68713	-3.65864	0.00645971
ENSG00000214897	PNMA6E	-4.84091	-3.65801	0.00646743
ENSG00000114853	ZBTB47	-3.18069	-3.65769	0.00646743
ENSG00000177679	SRRM3	-5.19168	-3.65709	0.00647126
ENSG00000154096	THY1	-5.01355	-3.65689	0.00647126
ENSG00000113946	CLDN16	-4.8801	-3.65607	0.00648373
ENSG00000101204	CHRNA4	-5.30881	-3.65543	0.00648615
ENSG00000065361	ERBB3	-3.95532	-3.65533	0.00648615
ENSG00000175928	LRRN1	-4.18681	-3.65387	0.00651497
ENSG00000174990	CA5A	-5.14725	-3.65262	0.00653033
ENSG00000280025	AL008638.6	-4.44918	-3.64984	0.00654006
ENSG00000186766	FOXI2	-5.00098	-3.65091	0.00654006
ENSG00000136099	PCDH8	-5.3997	-3.65006	0.00654006
ENSG00000145832	SLC25A48	-5.50244	-3.65132	0.00654006
ENSG00000113140	SPARC	-3.31023	-3.65147	0.00654006
ENSG00000100505	TRIM9	-3.64929	-3.65076	0.00654006
ENSG00000018408	WWTR1	-3.36202	-3.65051	0.00654006
ENSG00000164066	INTU	-3.33411	-3.64717	0.00658805
ENSG00000163762	TM4SF18	-4.58453	-3.6455	0.00662265
ENSG00000151778	SERP2	-4.06357	-3.64516	0.00662329
ENSG00000107147	KCNT1	-5.43554	-3.64458	0.00663011
ENSG00000277268	AC243773.2	-5.01516	-3.64285	0.00665241
ENSG00000226790	HNRNPA3P1	-5.13003	-3.64338	0.00665241
ENSG00000187193	MT1X	-3.08374	-3.64277	0.00665241
ENSG00000271498	AL360085.1	-4.48952	-3.64208	0.00665383
ENSG00000173406	DAB1	-3.84088	-3.63992	0.00666907
ENSG00000266964	FXYD1	-4.32525	-3.64078	0.00666907
ENSG00000279220	GPR1-AS	-5.14058	-3.64051	0.00666907
ENSG00000161714	PLCD3	-3.43471	-3.64068	0.00666907
ENSG00000121653	MAPK8IP1	-4.14363	-3.63928	0.00666939
ENSG00000077264	PAK3	-3.3044	-3.63943	0.00666939
ENSG00000075340	ADD2	-4.25824	-3.63888	0.00667167
ENSG00000196263	ZNF471	-3.62077	-3.63793	0.00668822
ENSG00000185274	GALNT17	-5.14713	-3.63654	0.00671626
ENSG00000279072	AC118758.3	-4.68722	-3.63496	0.00674137
ENSG00000163873	GRIK3	-4.60896	-3.63513	0.00674137
ENSG00000067141	NEO1	-3.74696	-3.63345	0.00675802
ENSG00000205927	OLIG2	-4.28077	-3.63345	0.00675802
ENSG00000215343	ZNF705D	-5.15292	-3.63339	0.00675802
ENSG00000196507	TCEAL3	-2.77381	-3.63117	0.00680005
ENSG00000259417	CTXND1	-4.45356	-3.63059	0.00680736
ENSG00000125388	GRK4	-3.50298	-3.62851	0.00684589
ENSG00000016391	CHDH	-4.05253	-3.6274	0.00685141
ENSG00000183775	KCTD16	-4.03262	-3.62738	0.00685141
ENSG00000182050	MGAT4C	-3.63356	-3.62756	0.00685141
ENSG00000237517	DGCR5	-4.84865	-3.6252	0.00690133
ENSG00000105357	MYH14	-4.29246	-3.62488	0.00690146
ENSG00000124374	PAIP2B	-3.16752	-3.62433	0.00690797
ENSG00000137648	TMPRSS4	-5.24719	-3.62378	0.00691464
ENSG00000179097	HTR1F	-4.83986	-3.62239	0.00693531
ENSG00000280243	MTCO1P1	-4.82236	-3.62154	0.00695001
ENSG00000172260	NEGR1	-3.52182	-3.61954	0.00698876
ENSG00000118160	SLC8A2	-4.22419	-3.61949	0.00698876
ENSG00000119698	PPP4R4	-5.07354	-3.61861	0.00700434
ENSG00000186472	PCLO	-3.5609	-3.61812	0.00700929
ENSG00000152413	HOMER1	-3.5263	-3.61612	0.00705537
ENSG00000172987	HPSE2	-4.81138	-3.61535	0.00706812
ENSG00000137766	UNC13C	-4.1839	-3.60863	0.00724535
ENSG00000112530	PACRG	-5.15959	-3.60718	0.00727737
ENSG00000158486	DNAH3	-4.66716	-3.60481	0.00731851
ENSG00000185985	SLITRK2	-4.61168	-3.60523	0.00731851
ENSG00000111077	TNS2	-3.9518	-3.60372	0.00734061
ENSG00000179813	FAM216B	-4.91018	-3.6027	0.00736089
ENSG00000184702	38596	-4.08486	-3.60016	0.00741785
ENSG00000182667	NTM	-3.58776	-3.60007	0.00741785
ENSG00000130540	SULT4A1	-5.29468	-3.59979	0.00741785
ENSG00000138771	SHROOM3	-3.77085	-3.59736	0.00746168
ENSG00000187833	C2orf78	-4.90959	-3.59635	0.00748186
ENSG00000247699	AC008609.1	-5.3731	-3.59526	0.00748757
ENSG00000144730	IL17RD	-4.15748	-3.59544	0.00748757
ENSG00000109686	SH3D19	-2.30941	-3.59569	0.00748757
ENSG00000144810	COL8A1	-4.35334	-3.59263	0.00754609
ENSG00000215498	FAM230B	-4.25886	-3.59145	0.00757176
ENSG00000206142	AP000552.1	-5.38172	-3.59075	0.00757925
ENSG00000168772	CXXC4	-4.02761	-3.59059	0.00757925
ENSG00000104728	ARHGEF10	-3.23609	-3.58949	0.00759393
ENSG00000178401	DNAJC22	-4.94725	-3.58968	0.00759393
ENSG00000167654	ATCAY	-4.24432	-3.58733	0.00764517
ENSG00000179407	DNAJB8	-5.27772	-3.58626	0.0076625
ENSG00000198286	CARD11	2.75455	3.5856	0.00766449
ENSG00000072832	CRMP1	-3.93005	-3.58581	0.00766449
ENSG00000196581	AJAP1	-4.59159	-3.58518	0.00766818
ENSG00000129474	AJUBA	-4.80982	-3.58483	0.00766984
ENSG00000162174	ASRGL1	-3.43828	-3.58318	0.00770966
ENSG00000136531	SCN2A	-3.38841	-3.58276	0.00771322
ENSG00000168702	LRP1B	-3.84607	-3.5824	0.00771537
ENSG00000180881	CAPS2	-3.61477	-3.58036	0.00774428
ENSG00000176399	DMRTA1	-5.25509	-3.57878	0.00774428
ENSG00000185811	IKZF1	2.05273	3.57981	0.00774428
ENSG00000101670	LIPG	-4.24951	-3.58004	0.00774428
ENSG00000163531	NFASC	-4.19616	-3.58003	0.00774428
ENSG00000171509	RXFP1	-4.42384	-3.57887	0.00774428
ENSG00000092445	TYRO3	-4.24758	-3.57926	0.00774428
ENSG00000113262	GRM6	-5.4607	-3.57409	0.00787565
ENSG00000182168	UNC5C	-3.69096	-3.57224	0.00791387
ENSG00000182389	CACNB4	-3.45102	-3.57069	0.00794327
ENSG00000172020	GAP43	-3.64053	-3.57037	0.00794406
ENSG00000204688	OR2H1	-4.83673	-3.5693	0.00796776
ENSG00000249896	LINC02495	-3.76892	-3.56839	0.00798649
ENSG00000183242	WT1-AS	-5.18926	-3.56755	0.0080034
ENSG00000138650	PCDH10	-4.03275	-3.56646	0.0080278
ENSG00000274718	AL136964.1	-4.78547	-3.56032	0.00819074
ENSG00000204241	AP000911.1	-5.0569	-3.55926	0.00821488
ENSG00000283597	FAM169B	-3.71711	-3.55835	0.00823428
ENSG00000069431	ABCC9	-3.19234	-3.5578	0.00824266
ENSG00000110693	SOX6	-3.32476	-3.55308	0.00838279
ENSG00000049883	PTCD2	-2.33521	-3.54912	0.00849729
ENSG00000188064	WNT7B	-5.26797	-3.54893	0.00849729
ENSG00000100884	CPNE6	-4.43575	-3.54732	0.00854023
ENSG00000275678	AL133320.1	-5.15562	-3.54431	0.00862864
ENSG00000087494	PTHLH	-4.87324	-3.54366	0.00863832
ENSG00000179542	SLITRK4	-2.85207	-3.54344	0.00863832
ENSG00000267640	AC016582.3	-4.398	-3.54035	0.00870222
ENSG00000104369	JPH1	-4.07282	-3.54048	0.00870222
ENSG00000142279	WTIP	-4.61827	-3.54106	0.00870222
ENSG00000102109	PCSK1N	-4.73894	-3.53935	0.00871253
ENSG00000087495	PHACTR3	-3.95175	-3.5379	0.00873616
ENSG00000233098	CCDC144NL-AS1	-4.25344	-3.53658	0.00877061
ENSG00000133019	CHRM3	-4.0192	-3.53422	0.00883036
ENSG00000259458	MGC15885	-4.8001	-3.53344	0.00884671
ENSG00000154027	AK5	-3.4425	-3.53291	0.00885367
ENSG00000108830	RND2	-4.26509	-3.53143	0.00888555
ENSG00000143469	SYT14	-3.58109	-3.5285	0.00897502
ENSG00000169122	FAM110B	-3.25642	-3.52803	0.00897615
ENSG00000060656	PTPRU	-3.82032	-3.5279	0.00897615
ENSG00000280162	AL136531.3	-4.47275	-3.52728	0.008983
ENSG00000111344	RASAL1	-5.35595	-3.52714	0.008983
ENSG00000264714	AP005117.1	-4.61596	-3.5252	0.00903949
ENSG00000177453	NIM1K	-3.99139	-3.52471	0.0090466
ENSG00000275620	FLJ16779	-3.47949	-3.52282	0.00905364
ENSG00000149294	NCAM1	-2.8631	-3.5232	0.00905364
ENSG00000182575	NXPH3	-4.73277	-3.52328	0.00905364
ENSG00000188227	ZNF793	-3.09884	-3.52299	0.00905364
ENSG00000185559	DLK1	-4.76077	-3.52018	0.00912498
ENSG00000117707	PROX1	-3.68909	-3.52036	0.00912498
ENSG00000144724	PTPRG	-3.08849	-3.51981	0.00912801
ENSG00000163697	APBB2	-3.43874	-3.51801	0.00917077
ENSG00000171368	TPPP	-3.12833	-3.51693	0.00919855
ENSG00000164093	PITX2	-5.09978	-3.51546	0.00923042
ENSG00000232827	LINC01189	-4.44205	-3.51333	0.00928516
ENSG00000112218	GPR63	-3.91136	-3.51149	0.00933017
ENSG00000107104	KANK1	-3.17749	-3.50977	0.00938114
ENSG00000110887	DAO	-5.05827	-3.50942	0.00938183
ENSG00000164794	KCNV1	-4.52657	-3.50919	0.00938183
ENSG00000188582	PAQR9	-4.12868	-3.50886	0.00938392
ENSG00000270021	AC026691.1	-4.35181	-3.50802	0.00939464
ENSG00000111676	ATN1	-1.68977	-3.506	0.00944628
ENSG00000272168	CASC15	-3.7164	-3.50559	0.00945092
ENSG00000182263	FIGN	-3.71131	-3.50391	0.00949119
ENSG00000151320	AKAP6	-3.62074	-3.50326	0.00949499
ENSG00000168280	KIF5C	-4.20876	-3.50325	0.00949499
ENSG00000224382	LINC00703	-4.78754	-3.49989	0.00958617
ENSG00000254726	MEX3A	-4.22767	-3.49919	0.00960134
ENSG00000170927	PKHD1	-4.96055	-3.49743	0.00965512
ENSG00000165914	TTC7B	-3.21233	-3.49682	0.00966737
ENSG00000159784	FAM131B	-3.95448	-3.49562	0.00970117
ENSG00000258679	AC121758.1	-5.07948	-3.49533	0.00970166
ENSG00000196739	COL27A1	-4.41271	-3.49385	0.0097456
ENSG00000179455	MKRN3	-4.08032	-3.4931	0.00976315
ENSG00000168959	GRM5	-5.27779	-3.49167	0.009802
ENSG00000197496	SLC2A10	-4.59049	-3.4915	0.009802
ENSG00000254275	LINC00824	-4.71552	-3.48907	0.00987144
ENSG00000236333	TRHDE-AS1	-3.9989	-3.48922	0.00987144
ENSG00000165300	SLITRK5	-3.74463	-3.4879	0.00990472
ENSG00000241684	ADAMTS9-AS2	-4.39767	-3.48757	0.00990675
ENSG00000181126	HLA-V	-3.81076	-3.48714	0.00991276
ENSG00000171864	PRND	-5.25774	-3.48661	0.00992242
ENSG00000134504	KCTD1	-3.66611	-3.48307	0.0100345
ENSG00000182103	FAM181B	-4.09125	-3.48252	0.0100449
ENSG00000177425	PAWR	-2.43965	-3.48127	0.0100753
ENSG00000143416	SELENBP1	-4.53907	-3.48095	0.0100753
ENSG00000223573	TINCR	-4.16664	-3.4809	0.0100753
ENSG00000144648	ACKR2	-4.02956	-3.47875	0.0101464
ENSG00000182983	ZNF662	-3.8394	-3.47839	0.0101499
ENSG00000260072	AC008938.1	-4.68045	-3.47705	0.0101803
ENSG00000168453	HR	-5.16535	-3.47669	0.0101838
ENSG00000136895	GARNL3	-3.58668	-3.47548	0.0102094
ENSG00000174562	KLK15	-4.50394	-3.4737	0.0102569
ENSG00000204852	TCTN1	-3.24664	-3.47385	0.0102569
ENSG00000118972	FGF23	-5.0632	-3.47326	0.0102636
ENSG00000230417	LINC00595	-4.67495	-3.47262	0.010278
ENSG00000055118	KCNH2	-4.45214	-3.47208	0.0102886
ENSG00000179796	LRRC3B	-4.73163	-3.47157	0.0102979
ENSG00000179133	C10orf67	-4.39713	-3.47052	0.0103279
ENSG00000131386	GALNT15	-4.26582	-3.46853	0.0103638
ENSG00000211964	IGHV3-48	4.78069	3.46854	0.0103638
ENSG00000109956	B3GAT1	-3.49732	-3.46754	0.0103685
ENSG00000162981	FAM84A	-3.926	-3.46723	0.0103685
ENSG00000166123	GPT2	-2.42525	-3.46801	0.0103685
ENSG00000254081	LINC01299	-4.82378	-3.46747	0.0103685
ENSG00000166963	MAP1A	-3.652	-3.46682	0.0103685
ENSG00000119283	TRIM67	-3.8178	-3.46705	0.0103685
ENSG00000112186	CAP2	-4.38144	-3.46604	0.0103783
ENSG00000108018	SORCS1	-4.42662	-3.46623	0.0103783
ENSG00000241158	ADAMTS9-AS1	-4.84587	-3.46527	0.0103979
ENSG00000272620	AFAP1-AS1	-4.76614	-3.46366	0.0104503
ENSG00000280087	AC011481.3	-4.18989	-3.46275	0.0104755
ENSG00000184408	KCND2	-4.32462	-3.46194	0.0104968
ENSG00000049759	NEDD4L	-2.60195	-3.46085	0.0105292
ENSG00000113327	GABRG2	-3.4892	-3.46003	0.0105305
ENSG00000158301	GPRASP2	-4.2201	-3.46025	0.0105305
ENSG00000113905	HRG	-4.39794	-3.4605	0.0105305
ENSG00000106686	SPATA6L	-3.84964	-3.45972	0.0105325
ENSG00000130561	SAG	-5.22415	-3.45702	0.0106076
ENSG00000185222	TCEAL9	-3.2706	-3.45721	0.0106076
ENSG00000262094	AC139099.1	-4.85882	-3.45516	0.0106457
ENSG00000198796	ALPK2	-4.84091	-3.45449	0.0106457
ENSG00000268388	FENDRR	-5.1467	-3.45474	0.0106457
ENSG00000186462	NAP1L2	-4.45262	-3.45522	0.0106457
ENSG00000153404	PLEKHG4B	-4.76846	-3.45395	0.0106469
ENSG00000112183	RBM24	-3.98481	-3.45344	0.0106568
ENSG00000188738	FSIP2	-3.01494	-3.45244	0.0106859
ENSG00000277498	AC107081.3	-4.76032	-3.45192	0.0106963
ENSG00000169760	NLGN1	-3.69466	-3.45054	0.0107225
ENSG00000172403	SYNPO2	-3.23094	-3.45082	0.0107225
ENSG00000150672	DLG2	-3.58567	-3.44975	0.0107416
ENSG00000250091	DNAH10OS	-4.89898	-3.44881	0.0107483
ENSG00000239649	MYADML	-4.56534	-3.44813	0.0107653
ENSG00000144406	UNC80	-3.74948	-3.44749	0.0107704
ENSG00000279712	FP325330.3	-4.17531	-3.44591	0.0108234
ENSG00000006042	TMEM98	-4.90494	-3.44521	0.0108307
ENSG00000154764	WNT7A	-4.61857	-3.44374	0.0108799
ENSG00000215483	LINC00598	-3.66425	-3.44161	0.0109452
ENSG00000182256	GABRG3	-4.20403	-3.44097	0.0109515
ENSG00000221866	PLXNA4	-3.31845	-3.44094	0.0109515
ENSG00000261177	AC135012.1	-5.06257	-3.4404	0.0109631
ENSG00000225968	ELFN1	-5.09826	-3.43921	0.0110013
ENSG00000128564	VGF	-5.10985	-3.43862	0.0110044
ENSG00000279184	0	-3.89296	-3.43721	0.0110516
ENSG00000128849	CGNL1	-3.76933	-3.43688	0.0110546
ENSG00000113361	CDH6	-4.23298	-3.43487	0.0110675
ENSG00000003249	DBNDD1	-4.59571	-3.43481	0.0110675
ENSG00000152591	DSPP	-3.62386	-3.43497	0.0110675
ENSG00000142661	MYOM3	-4.57453	-3.4348	0.0110675
ENSG00000242808	SOX2-OT	-3.69113	-3.43508	0.0110675
ENSG00000153721	CNKSR3	-3.71979	-3.43351	0.0111085
ENSG00000170959	DCDC1	-3.49837	-3.43282	0.0111175
ENSG00000130294	KIF1A	-4.01274	-3.43215	0.011135
ENSG00000100170	SLC5A1	-4.64691	-3.43189	0.0111353
ENSG00000279943	FLJ38576	-4.64953	-3.43106	0.0111592
ENSG00000138083	SIX3	-4.36439	-3.42832	0.0112411
ENSG00000248319	LINC02275	-4.21368	-3.427	0.0112854
ENSG00000105792	CFAP69	-3.90496	-3.42619	0.011309
ENSG00000237307	SRRM1P3	-4.21696	-3.42507	0.0113453
ENSG00000273125	LINC01990	-4.458	-3.42388	0.0113844
ENSG00000171451	DSEL	-3.81282	-3.42214	0.0114189
ENSG00000002746	HECW1	-4.03811	-3.4224	0.0114189
ENSG00000101098	RIMS4	-4.21555	-3.42207	0.0114189
ENSG00000110237	ARHGEF17	-4.28802	-3.42027	0.0114597
ENSG00000174469	CNTNAP2	-3.60923	-3.4203	0.0114597
ENSG00000166450	PRTG	-3.69943	-3.42075	0.0114597
ENSG00000146411	SLC2A12	-4.06028	-3.41862	0.0115119
ENSG00000126803	HSPA2	-3.91336	-3.41811	0.0115229
ENSG00000143520	FLG2	-4.99273	-3.41572	0.0115929
ENSG00000163638	ADAMTS9	-4.02495	-3.4115	0.0117611
ENSG00000132932	ATP8A2	-3.5927	-3.4113	0.0117611
ENSG00000144792	ZNF660	-3.02227	-3.41071	0.0117759
ENSG00000249574	AC226118.1	-4.03383	-3.40847	0.0118303
ENSG00000131711	MAP1B	-3.48578	-3.40861	0.0118303
ENSG00000160191	PDE9A	-3.85944	-3.40896	0.0118303
ENSG00000273079	GRIN2B	-3.54067	-3.40782	0.0118383
ENSG00000233123	LINC01007	-4.82407	-3.40779	0.0118383
ENSG00000168743	NPNT	-3.99207	-3.40747	0.0118419
ENSG00000137962	ARHGAP29	-3.29813	-3.40649	0.0118425
ENSG00000163075	CFAP221	-4.30099	-3.40652	0.0118425
ENSG00000203685	STUM	-4.26058	-3.40402	0.0119175
ENSG00000166111	SVOP	-4.70861	-3.40423	0.0119175
ENSG00000187244	BCAM	-4.73236	-3.40332	0.0119371
ENSG00000260838	AC022893.2	-4.57115	-3.40011	0.0120459
ENSG00000158008	EXTL1	-5.08442	-3.39961	0.0120484
ENSG00000227597	WASF1P1	-4.9865	-3.39778	0.0121102
ENSG00000213973	ZNF99	-3.91388	-3.39769	0.0121102
ENSG00000146352	CLVS2	-3.46433	-3.39657	0.012138
ENSG00000198838	RYR3	-3.58732	-3.39677	0.012138
ENSG00000174607	UGT8	-3.70112	-3.39344	0.0122562
ENSG00000107186	MPDZ	-3.77	-3.39285	0.0122718
ENSG00000187672	ERC2	-3.45795	-3.392	0.0122771
ENSG00000150051	MKX	-4.2442	-3.39208	0.0122771
ENSG00000163637	PRICKLE2	-3.36476	-3.39219	0.0122771
ENSG00000165124	SVEP1	-5.07936	-3.38931	0.0123638
ENSG00000131016	AKAP12	-3.66454	-3.38751	0.0124095
ENSG00000249375	CASC11	-4.37996	-3.38738	0.0124095
ENSG00000215217	C5orf49	-5.02444	-3.38693	0.012419
ENSG00000185567	AHNAK2	-4.45436	-3.38481	0.0124824
ENSG00000157152	SYN2	-3.86076	-3.38441	0.0124899
ENSG00000171016	PYGO1	-3.51957	-3.38362	0.0125139
ENSG00000070808	CAMK2A	-3.95356	-3.37911	0.0126748
ENSG00000128567	PODXL	-2.95932	-3.3787	0.0126748
ENSG00000204930	FAM221B	-4.1278	-3.3782	0.012676
ENSG00000128683	GAD1	-4.05182	-3.37831	0.012676
ENSG00000214575	CPEB1	-4.45522	-3.37776	0.0126852
ENSG00000146950	SHROOM2	-3.95756	-3.37664	0.0127262
ENSG00000172361	CFAP53	-3.91411	-3.37522	0.0127807
ENSG00000132182	NUP210	2.32595	3.37432	0.0128116
ENSG00000143847	PPFIA4	-3.55896	-3.37405	0.012813
ENSG00000086696	HSD17B2	-3.95943	-3.37177	0.0129002
ENSG00000243238	IGKV2-30	4.71283	3.37148	0.0129002
ENSG00000113231	PDE8B	-2.94701	-3.37158	0.0129002
ENSG00000078725	BRINP1	-4.97442	-3.37097	0.0129127
ENSG00000283932	AL121722.1	-4.92213	-3.3704	0.0129284
ENSG00000170153	RNF150	-3.23843	-3.37001	0.0129359
ENSG00000173013	CCDC96	-3.53694	-3.3687	0.0129865
ENSG00000283267	FAM237B	-4.5588	-3.36549	0.0131159
ENSG00000010278	CD9	-2.71855	-3.36468	0.0131433
ENSG00000163909	HEYL	-4.92562	-3.36401	0.0131638
ENSG00000008394	MGST1	-3.24512	-3.36274	0.0132136
ENSG00000185920	PTCH1	-2.97173	-3.36245	0.013216
ENSG00000276128	AL591441.1	-3.98669	-3.35999	0.0132713
ENSG00000275832	ARHGAP23	-3.60683	-3.35989	0.0132713
ENSG00000164690	SHH	-4.72317	-3.36022	0.0132713
ENSG00000135917	SLC19A3	-4.07959	-3.36067	0.0132713
ENSG00000203690	TCP10	-4.67894	-3.36015	0.0132713
ENSG00000141485	SLC13A5	-4.38702	-3.3588	0.0133015
ENSG00000101203	COL20A1	-5.14451	-3.35593	0.0134029
ENSG00000143473	KCNH1	-4.25293	-3.35576	0.0134029
ENSG00000122733	PHF24	-4.15579	-3.35602	0.0134029
ENSG00000251322	SHANK3	-4.06545	-3.35606	0.0134029
ENSG00000279217	Z95114.1	-4.36035	-3.3544	0.0134576
ENSG00000184785	SMIM10	-3.68957	-3.354	0.0134661
ENSG00000224695	MTND6P7	-4.17933	-3.35323	0.0134918
ENSG00000227082	AC244021.1	-4.14523	-3.35229	0.0135152
ENSG00000157554	ERG	-4.05756	-3.3503	0.0135674
ENSG00000149571	KIRREL3	-4.50516	-3.35038	0.0135674
ENSG00000115252	PDE1A	-3.95541	-3.35074	0.0135674
ENSG00000229089	ANKRD20A8P	-3.87866	-3.34784	0.0136652
ENSG00000139220	PPFIA2	-3.73474	-3.34788	0.0136652
ENSG00000111249	CUX2	-3.57399	-3.34668	0.013711
ENSG00000235838	HSP90AB7P	-3.88669	-3.3464	0.0137115
ENSG00000104722	NEFM	-3.65489	-3.34621	0.0137115
ENSG00000259295	CSPG4P12	-3.639	-3.34495	0.0137512
ENSG00000205325	AC005863.1	-4.83483	-3.34444	0.0137648
ENSG00000148541	FAM13C	-3.88467	-3.34344	0.0138007
ENSG00000239880	AC068760.1	-4.37014	-3.34214	0.0138338
ENSG00000213760	ATP6V1G2	-3.70309	-3.34154	0.0138412
ENSG00000249242	TMEM150C	-3.8758	-3.34153	0.0138412
ENSG00000144908	ALDH1L1	-4.80956	-3.34093	0.0138595
ENSG00000131095	GFAP	-3.58633	-3.34006	0.0138686
ENSG00000169783	LINGO1	-3.84589	-3.34014	0.0138686
ENSG00000145777	TSLP	-4.47129	-3.34015	0.0138686
ENSG00000203801	LINC00222	-4.39483	-3.33773	0.0139743
ENSG00000088367	EPB41L1	-3.63102	-3.33688	0.013994
ENSG00000147650	LRP12	-2.70422	-3.33698	0.013994
ENSG00000219438	FAM19A5	-3.83372	-3.33497	0.0140677
ENSG00000157542	KCNJ6	-3.5057	-3.33461	0.0140687
ENSG00000235597	LINC01102	-4.95653	-3.33434	0.0140687
ENSG00000067445	TRO	-3.95046	-3.3328	0.0141308
ENSG00000162415	ZSWIM5	-3.99645	-3.33257	0.0141312
ENSG00000254602	AP000662.1	-4.81111	-3.33174	0.0141472
ENSG00000053524	MCF2L2	-2.96618	-3.33166	0.0141472
ENSG00000196136	SERPINA3	-4.56565	-3.33157	0.0141472
ENSG00000261763	AC110716.2	-4.87211	-3.33076	0.0141547
ENSG00000078295	ADCY2	-4.00251	-3.33074	0.0141547
ENSG00000197558	SSPO	-4.86088	-3.33079	0.0141547
ENSG00000270490	AC110048.1	-4.36931	-3.32702	0.0143218
ENSG00000144230	GPR17	-4.2534	-3.32655	0.0143344
ENSG00000183908	LRRC55	-4.98472	-3.3256	0.0143623
ENSG00000154556	SORBS2	-3.41621	-3.32556	0.0143623
ENSG00000229425	AJ009632.2	-3.45307	-3.32508	0.0143753
ENSG00000279940	AC073862.3	-4.98709	-3.3227	0.0144287
ENSG00000162989	KCNJ3	-4.72751	-3.32329	0.0144287
ENSG00000249464	LINC01091	-4.17386	-3.32281	0.0144287
ENSG00000188817	SNTN	-5.02059	-3.3229	0.0144287
ENSG00000163630	SYNPR	-4.49886	-3.32328	0.0144287
ENSG00000204580	DDR1	-3.82776	-3.32225	0.0144402
ENSG00000043355	ZIC2	-3.78272	-3.32162	0.0144613
ENSG00000114019	AMOTL2	-3.87825	-3.32122	0.0144701
ENSG00000253230	LINC00599	-4.73505	-3.32054	0.0144824
ENSG00000144460	NYAP2	-3.78744	-3.32076	0.0144824
ENSG00000261634	AC026992.2	-4.48175	-3.31992	0.0144912
ENSG00000164684	ZNF704	-3.36297	-3.31995	0.0144912
ENSG00000147724	FAM135B	-3.52917	-3.319	0.0145198
ENSG00000226476	LINC01748	-4.11631	-3.31881	0.0145198
ENSG00000171476	HOPX	-2.25945	-3.3158	0.0146595
ENSG00000172264	MACROD2	-3.56722	-3.31535	0.0146597
ENSG00000205922	ONECUT3	-4.83399	-3.31547	0.0146597
ENSG00000115461	IGFBP5	-3.17081	-3.31508	0.0146625
ENSG00000157388	CACNA1D	-3.20179	-3.3147	0.0146707
ENSG00000206150	RNASE13	-4.98824	-3.31412	0.0146778
ENSG00000157782	CABP1	-3.67914	-3.31283	0.014734
ENSG00000236990	AC025822.2	-4.39596	-3.31206	0.0147396
ENSG00000196758	AC079612.1	-5.16287	-3.31216	0.0147396
ENSG00000118473	SGIP1	-3.52924	-3.31219	0.0147396
ENSG00000142149	HUNK	-5.13742	-3.31121	0.0147607
ENSG00000169933	FRMPD4	-4.19707	-3.31065	0.0147671
ENSG00000021645	NRXN3	-3.51639	-3.31086	0.0147671
ENSG00000106976	DNM1	-3.78192	-3.31043	0.0147673
ENSG00000136002	ARHGEF4	-3.78446	-3.30871	0.0148231
ENSG00000184261	KCNK12	-3.71858	-3.30846	0.0148245
ENSG00000100228	RAB36	-3.81027	-3.3077	0.0148532
ENSG00000108387	38231	-3.13513	-3.30724	0.014866
ENSG00000205628	LINC01446	-4.67064	-3.30679	0.0148665
ENSG00000043591	ADRB1	-4.6924	-3.30584	0.0149054
ENSG00000279010	AL031587.6	-3.59851	-3.30474	0.0149173
ENSG00000104290	FZD3	-2.64181	-3.30514	0.0149173
ENSG00000243742	RPLP0P2	-5.13251	-3.30537	0.0149173
ENSG00000101144	BMP7	-3.6827	-3.30384	0.0149268
ENSG00000253311	LINC01847	-4.791	-3.30423	0.0149268
ENSG00000259550	HNRNPA1P74	-4.97727	-3.30341	0.0149298
ENSG00000128655	PDE11A	-4.39818	-3.3008	0.0150462
ENSG00000257434	AC073525.1	-4.02159	-3.3004	0.015056
ENSG00000125813	PAX1	-4.2074	-3.29921	0.0150962
ENSG00000171408	PDE7B	-3.32332	-3.29812	0.0151432
ENSG00000197702	PARVA	-3.86397	-3.29671	0.015196
ENSG00000215441	CTAGE12P	-4.219	-3.2957	0.0152389
ENSG00000153993	SEMA3D	-3.43108	-3.29397	0.0153206
ENSG00000196767	POU3F4	-3.16573	-3.29225	0.0153917
ENSG00000113389	NPR3	-4.49938	-3.29153	0.0154191
ENSG00000100033	PRODH	-4.58398	-3.29109	0.0154312
ENSG00000164007	CLDN19	-5.11264	-3.29001	0.0154776
ENSG00000122786	CALD1	-3.16021	-3.28787	0.015561
ENSG00000126351	THRA	-2.38801	-3.28526	0.0156816
ENSG00000153233	PTPRR	-4.21148	-3.28471	0.0156887
ENSG00000084628	NKAIN1	-4.87211	-3.28369	0.0157335
ENSG00000066056	TIE1	-4.31774	-3.28258	0.0157835
ENSG00000219607	PPP1R3G	-3.95561	-3.28177	0.0158166
ENSG00000224165	DNAJC27-AS1	-4.88838	-3.28117	0.0158382
ENSG00000135116	HRK	-3.44997	-3.28071	0.0158522
ENSG00000189212	DPY19L2P1	-3.86772	-3.28037	0.0158592
ENSG00000280515	SALRNA2	-4.97273	-3.27937	0.0158869
ENSG00000129159	KCNC1	-3.64091	-3.27877	0.0159007
ENSG00000174521	TTC9B	-4.111	-3.27783	0.015918
ENSG00000197816	CCDC180	-3.56942	-3.27698	0.0159537
ENSG00000279085	AL022323.3	-4.69321	-3.27327	0.0161066
ENSG00000163792	TCF23	-4.76068	-3.273	0.0161066
ENSG00000166573	GALR1	-3.70952	-3.27142	0.016153
ENSG00000112769	LAMA4	-4.26652	-3.27134	0.016153
ENSG00000232229	LINC00865	-3.17136	-3.27134	0.016153
ENSG00000231252	AC099792.1	-4.90464	-3.26968	0.0162177
ENSG00000088756	ARHGAP28	-3.87291	-3.26958	0.0162177
ENSG00000135472	FAIM2	-3.92134	-3.26977	0.0162177
ENSG00000141314	RHBDL3	-4.53174	-3.266	0.0163991
ENSG00000159409	CELF3	-3.71157	-3.26559	0.016411
ENSG00000024422	EHD2	-4.14937	-3.26531	0.0164145
ENSG00000165125	TRPV6	-4.4076	-3.26476	0.0164341
ENSG00000250280	AC026124.1	-3.84694	-3.26383	0.0164638
ENSG00000267909	CCDC177	-4.95467	-3.26104	0.0166145
ENSG00000100320	RBFOX2	-3.00162	-3.26041	0.016639
ENSG00000278931	CR381670.1	-3.61448	-3.25994	0.0166541
ENSG00000168539	CHRM1	-4.66887	-3.25775	0.0167583
ENSG00000179240	AP002360.1	-3.6465	-3.25545	0.0168446
ENSG00000109265	KIAA1211	-3.72832	-3.25584	0.0168446
ENSG00000214402	LCNL1	-4.4774	-3.25559	0.0168446
ENSG00000279417	AC019322.4	-3.60548	-3.25457	0.0168842
ENSG00000107249	GLIS3	-3.09438	-3.25403	0.0169038
ENSG00000183230	CTNNA3	-3.47848	-3.2538	0.0169049
ENSG00000135824	RGS8	-4.31766	-3.25105	0.017057
ENSG00000166173	LARP6	-4.04747	-3.25035	0.0170865
ENSG00000154118	JPH3	-3.70904	-3.24927	0.0171332
ENSG00000197256	KANK2	-3.74692	-3.24915	0.0171332
ENSG00000114948	ADAM23	-3.47844	-3.24719	0.0172081
ENSG00000275410	HNF1B	-4.73374	-3.24707	0.0172081
ENSG00000273274	ZBTB8B	-3.80517	-3.24734	0.0172081
ENSG00000203727	SAMD5	-4.34336	-3.24653	0.0172282
ENSG00000280156	AC006548.3	-3.51154	-3.24196	0.0174048
ENSG00000226913	BSN-AS2	-4.67514	-3.24273	0.0174048
ENSG00000182329	KIAA2012	-4.56412	-3.24258	0.0174048
ENSG00000232977	LINC00327	-4.93803	-3.24203	0.0174048
ENSG00000166448	TMEM130	-4.60125	-3.24293	0.0174048
ENSG00000181092	ADIPOQ	-4.18037	-3.24174	0.0174058
ENSG00000178033	CALHM5	-3.70961	-3.241	0.0174181
ENSG00000198650	TAT	-4.41025	-3.24095	0.0174181
ENSG00000168490	PHYHIP	-3.85837	-3.2394	0.0174983
ENSG00000262185	AC005736.1	-4.73629	-3.23888	0.0175175
ENSG00000197134	ZNF257	-3.54343	-3.23841	0.0175336
ENSG00000075891	PAX2	-4.08282	-3.23595	0.0176595
ENSG00000165238	WNK2	-3.51735	-3.23497	0.0176949
ENSG00000235370	DNM1P51	-4.56474	-3.23437	0.0177191
ENSG00000196440	ARMCX4	-3.32792	-3.23356	0.0177568
ENSG00000276032	AL627230.4	-4.63581	-3.23172	0.0178325
ENSG00000181234	TMEM132C	-4.59144	-3.23129	0.0178468
ENSG00000259663	AC010478.1	-3.8276	-3.23062	0.0178757
ENSG00000152578	GRIA4	-3.22915	-3.23028	0.017884
ENSG00000214216	IQCJ	-3.26506	-3.22995	0.0178915
ENSG00000145335	SNCA	-2.49209	-3.22933	0.0179179
ENSG00000189001	SBSN	-4.50025	-3.22761	0.018
ENSG00000149926	FAM57B	-4.51841	-3.22731	0.0180056
ENSG00000279595	AC126335.2	-4.72327	-3.22663	0.018036
ENSG00000119042	SATB2	-2.99639	-3.22233	0.0182563
ENSG00000275591	XKR5	-4.82408	-3.22205	0.0182611
ENSG00000269973	AC010969.2	-3.25213	-3.22138	0.0182909
ENSG00000235711	ANKRD34C	-4.57617	-3.21997	0.0183547
ENSG00000136542	GALNT5	-4.30386	-3.22017	0.0183547
ENSG00000235257	ITGA9-AS1	-4.21595	-3.21926	0.0183612
ENSG00000154080	CHST9	-3.57409	-3.21895	0.0183677
ENSG00000178722	C5orf64	-4.08139	-3.21873	0.0183692
ENSG00000203797	DDO	-4.88479	-3.21829	0.0183843
ENSG00000230552	AC092162.2	-4.08272	-3.21537	0.0185329
ENSG00000117154	IGSF21	-3.93099	-3.213	0.018647
ENSG00000162733	DDR2	-3.10387	-3.21213	0.01869
ENSG00000148513	ANKRD30A	-4.41489	-3.21098	0.0187258
ENSG00000178235	SLITRK1	-4.59485	-3.21118	0.0187258
ENSG00000182230	FAM153B	-3.93828	-3.21069	0.0187313
ENSG00000136866	ZFP37	-3.17527	-3.21048	0.0187317
ENSG00000239219	AC008040.1	-4.13972	-3.20777	0.0187705
ENSG00000185046	ANKS1B	-3.34192	-3.20792	0.0187705
ENSG00000183778	B3GALT5	-3.84421	-3.20944	0.0187705
ENSG00000080166	DCT	-4.38677	-3.20908	0.0187705
ENSG00000124253	PCK1	-4.64556	-3.20747	0.0187705
ENSG00000188783	PRELP	-4.15639	-3.20778	0.0187705
ENSG00000244694	PTCHD4	-4.18757	-3.20832	0.0187705
ENSG00000151967	SCHIP1	-4.40561	-3.20888	0.0187705
ENSG00000204104	TRAF3IP1	-2.32152	-3.20704	0.0187857
ENSG00000185483	ROR1	-4.35336	-3.2052	0.0188799
ENSG00000280011	AL031595.2	-2.93765	-3.20333	0.0189763
ENSG00000225449	RAB6C-AS1	-4.67231	-3.20342	0.0189763
ENSG00000184368	MAP7D2	-3.96349	-3.20282	0.018986
ENSG00000225778	PROSER2-AS1	-4.65951	-3.20278	0.018986
ENSG00000140285	FGF7	-4.17819	-3.2023	0.0190044
ENSG00000244649	LINC02086	-3.43232	-3.20077	0.0190529
ENSG00000274253	AC138649.1	-4.2523	-3.20048	0.0190587
ENSG00000259043	BRD7P1	-4.8068	-3.19735	0.0192134
ENSG00000122367	LDB3	-4.70044	-3.19745	0.0192134
ENSG00000180354	MTURN	-3.42667	-3.19676	0.0192134
ENSG00000167281	RBFOX3	-4.16003	-3.1969	0.0192134
ENSG00000205084	TMEM231	-3.23249	-3.19706	0.0192134
ENSG00000165370	GPR101	-4.52306	-3.19631	0.0192174
ENSG00000165379	LRFN5	-3.13785	-3.19649	0.0192174
ENSG00000251593	MSNP1	-4.22556	-3.19574	0.0192289
ENSG00000082497	SERTAD4	-4.71602	-3.19592	0.0192289
ENSG00000178171	AMER3	-4.59587	-3.1946	0.0192782
ENSG00000248302	BNIP3P41	-4.46339	-3.19357	0.0192941
ENSG00000080709	KCNN2	-4.31172	-3.19377	0.0192941
ENSG00000103742	IGDCC4	-3.74577	-3.19191	0.0193794
ENSG00000117983	MUC5B	-3.80036	-3.18912	0.0195274
ENSG00000259293	LIPC-AS1	-4.0137	-3.18889	0.0195293
ENSG00000242759	LINC00882	-3.49071	-3.18693	0.0196486
ENSG00000261296	AC126323.6	-4.03197	-3.18376	0.0198516
ENSG00000259818	AL606760.3	-4.90975	-3.18333	0.0198676
ENSG00000221932	HEPN1	-3.84309	-3.1817	0.0199664
ENSG00000251095	AC097478.1	-4.28204	-3.18057	0.0200309
ENSG00000169918	OTUD7A	-3.19816	-3.1802	0.0200427
ENSG00000140807	NKD1	-3.24319	-3.17963	0.0200551
ENSG00000074590	NUAK1	-2.99538	-3.1798	0.0200551
ENSG00000008277	ADAM22	-2.17201	-3.17919	0.0200719
ENSG00000161249	DMKN	-4.58729	-3.17856	0.0200761
ENSG00000168481	LGI3	-4.65639	-3.17854	0.0200761
ENSG00000127241	MASP1	-4.63992	-3.17785	0.0200896
ENSG00000165821	SALL2	-3.77632	-3.17794	0.0200896
ENSG00000179314	WSCD1	-3.9282	-3.17737	0.0200896
ENSG00000078549	ADCYAP1R1	-3.51719	-3.17545	0.0201417
ENSG00000146521	LINC01558	-4.75317	-3.17591	0.0201417
ENSG00000226625	RBM17P1	-4.53861	-3.17598	0.0201417
ENSG00000138311	ZNF365	-3.80762	-3.17574	0.0201417
ENSG00000151789	ZNF385D	-3.64514	-3.17411	0.0201947
ENSG00000214128	TMEM213	-4.92718	-3.17174	0.0203332
ENSG00000166073	GPR176	-4.32483	-3.16982	0.0204
ENSG00000006757	PNPLA4	-3.32467	-3.16985	0.0204
ENSG00000224897	POT1-AS1	-4.16495	-3.17011	0.0204
ENSG00000133627	ACTR3B	-2.86917	-3.16915	0.020433
ENSG00000283247	AC096582.3	-4.33194	-3.16827	0.0204692
ENSG00000277531	PNMA8C	-4.36771	-3.16806	0.0204692
ENSG00000120327	PCDHB14	-4.41252	-3.16774	0.020478
ENSG00000234255	AC012370.2	-3.81328	-3.16607	0.0205826
ENSG00000158856	DMTN	-3.08972	-3.16561	0.0206012
ENSG00000232040	ZBED9	-4.09564	-3.16525	0.0206134
ENSG00000270547	LINC01235	-3.8045	-3.16484	0.0206147
ENSG00000137709	POU2F3	-4.54791	-3.16465	0.0206147
ENSG00000179520	SLC17A8	-4.58685	-3.16475	0.0206147
ENSG00000118526	TCF21	-4.85274	-3.16288	0.0207266
ENSG00000204446	C9orf170	-4.2102	-3.16159	0.0208049
ENSG00000151388	ADAMTS12	-4.97811	-3.15869	0.0209859
ENSG00000163898	LIPH	-3.99578	-3.15647	0.0211182
ENSG00000084674	APOB	-4.56427	-3.15455	0.0212019
ENSG00000167751	KLK2	-3.70777	-3.155	0.0212019
ENSG00000174992	ZG16	-4.74237	-3.15493	0.0212019
ENSG00000112425	EPM2A	-3.12876	-3.15369	0.0212367
ENSG00000264522	OTUD7B	-2.36988	-3.15274	0.0212779
ENSG00000149599	DUSP15	-4.74786	-3.15167	0.0213283
ENSG00000230062	ANKRD66	-4.07396	-3.15068	0.0213563
ENSG00000140945	CDH13	-3.53204	-3.15052	0.0213563
ENSG00000060709	RIMBP2	-4.02477	-3.15087	0.0213563
ENSG00000138136	LBX1	-4.45416	-3.14936	0.0214272
ENSG00000268416	AC010329.1	-3.77774	-3.14871	0.021461
ENSG00000147570	DNAJC5B	-3.35526	-3.1478	0.0214863
ENSG00000174279	EVX2	-4.55317	-3.14785	0.0214863
ENSG00000282815	TEX13C	-4.88649	-3.14745	0.0214977
ENSG00000171403	KRT9	-4.11717	-3.14706	0.0215123
ENSG00000101335	MYL9	-3.56157	-3.14655	0.0215359
ENSG00000116183	PAPPA2	-4.18163	-3.146	0.0215629
ENSG00000183644	C11orf88	-3.74087	-3.14536	0.0215723
ENSG00000105613	MAST1	-4.29702	-3.14537	0.0215723
ENSG00000230731	AL589745.1	-4.27836	-3.14455	0.0216135
ENSG00000116254	CHD5	-3.9604	-3.14348	0.0216792
ENSG00000187527	ATP13A5	-4.67127	-3.14297	0.0216885
ENSG00000159685	CHCHD6	-4.16656	-3.14303	0.0216885
ENSG00000229373	LINC00452	-4.73527	-3.14242	0.0217152
ENSG00000196639	HRH1	-3.5826	-3.13994	0.0218437
ENSG00000177181	RIMKLA	-3.61638	-3.13948	0.0218509
ENSG00000189433	GJB4	-4.38525	-3.13853	0.021907
ENSG00000279657	AL161901.1	-4.6153	-3.13713	0.0219974
ENSG00000173805	HAP1	-4.899	-3.13624	0.0220507
ENSG00000160460	SPTBN4	-3.91527	-3.13537	0.0221019
ENSG00000175544	CABP4	-3.99182	-3.13484	0.0221274
ENSG00000103335	PIEZO1	2.1237	3.13413	0.0221671
ENSG00000254042	AC011365.1	-4.89595	-3.13311	0.0222015
ENSG00000236539	HNRNPA1P54	-3.87687	-3.13259	0.0222268
ENSG00000164588	HCN1	-3.57449	-3.13191	0.0222496
ENSG00000276462	BX255923.2	-4.56525	-3.13126	0.0222848
ENSG00000114739	ACVR2B	-2.85266	-3.12963	0.0223802
ENSG00000151338	MIPOL1	-3.00861	-3.1293	0.022391
ENSG00000182732	RGS6	-4.22285	-3.12903	0.0223978
ENSG00000227455	AL450345.1	-4.09441	-3.12791	0.0224544
ENSG00000169302	STK32A	-4.26468	-3.12706	0.0224718
ENSG00000242866	STRC	-4.10406	-3.12683	0.0224718
ENSG00000218020	THAP12P5	-4.21787	-3.12695	0.0224718
ENSG00000174099	MSRB3	-3.03394	-3.12648	0.0224786
ENSG00000248713	AC083902.2	-4.0446	-3.12602	0.0224997
ENSG00000196972	SMIM10L2B	-4.33496	-3.12574	0.0225069
ENSG00000125804	FAM182A	-4.43282	-3.12508	0.0225413
ENSG00000205611	LINC01597	-4.52119	-3.12492	0.0225413
ENSG00000153820	SPHKAP	-3.99817	-3.1244	0.0225667
ENSG00000149575	SCN2B	-3.90337	-3.12152	0.022774
ENSG00000279138	AP002847.1	-4.13666	-3.12119	0.0227858
ENSG00000173698	ADGRG2	-3.58884	-3.12079	0.0227933
ENSG00000248334	WHAMMP2	-2.92925	-3.12072	0.0227933
ENSG00000121207	LRAT	-3.45941	-3.12	0.0228297
ENSG00000176293	ZNF135	-2.98691	-3.11988	0.0228297
ENSG00000160862	AZGP1	-4.70251	-3.11949	0.0228452
ENSG00000279249	AC007614.5	-4.24645	-3.11911	0.0228607
ENSG00000152767	FARP1	-2.63606	-3.11839	0.0229021
ENSG00000091536	MYO15A	-4.33878	-3.11792	0.0229241
ENSG00000144115	THNSL2	-3.86515	-3.11722	0.0229499
ENSG00000134247	PTGFRN	-3.12844	-3.11699	0.0229539
ENSG00000281904	AC233263.6	-4.07889	-3.11651	0.0229771
ENSG00000161082	CELF5	-3.40687	-3.1157	0.023023
ENSG00000085552	IGSF9	-4.50108	-3.11505	0.0230478
ENSG00000254349	MIR2052HG	-4.8047	-3.11486	0.0230478
ENSG00000159239	AC005041.1	-4.3081	-3.11313	0.0231407
ENSG00000119715	ESRRB	-4.26867	-3.11201	0.0231993
ENSG00000091181	IL5RA	-3.9435	-3.11194	0.0231993
ENSG00000186684	CYP27C1	-4.37348	-3.1116	0.0232026
ENSG00000281560	LSINCT5	-4.3881	-3.11105	0.0232232
ENSG00000219273	AL035555.1	-4.24225	-3.10681	0.0234945
ENSG00000205838	TTC23L	-4.18399	-3.10699	0.0234945
ENSG00000196337	CGB7	-4.76984	-3.1059	0.0235382
ENSG00000182759	MAFA	-4.7695	-3.10503	0.0235933
ENSG00000091986	CCDC80	-2.87065	-3.10372	0.0236829
ENSG00000197557	TTC30A	-2.93815	-3.10198	0.0237931
ENSG00000283355	AC074194.2	-4.51789	-3.1017	0.0238015
ENSG00000274751	AC120498.9	-2.9224	-3.09975	0.0239361
ENSG00000164082	GRM2	-4.01226	-3.09946	0.0239361
ENSG00000203877	RIPPLY2	-4.27436	-3.09959	0.0239361
ENSG00000155886	SLC24A2	-3.68724	-3.0993	0.0239361
ENSG00000198185	ZNF334	-3.32886	-3.09724	0.0240877
ENSG00000280117	AC122688.4	-3.88587	-3.09632	0.0241336
ENSG00000005981	ASB4	-4.7525	-3.09635	0.0241336
ENSG00000232492	NPM1P13	-3.71287	-3.09601	0.0241437
ENSG00000148408	CACNA1B	-4.39876	-3.09145	0.0244724
ENSG00000007314	SCN4A	-4.08628	-3.09099	0.0244879
ENSG00000113657	DPYSL3	-3.62517	-3.08948	0.0245755
ENSG00000152580	IGSF10	-4.07953	-3.089	0.0246003
ENSG00000269296	AC005614.1	-4.04684	-3.08826	0.0246468
ENSG00000054690	PLEKHH1	-3.12146	-3.08782	0.0246683
ENSG00000229172	AC073065.1	-4.30452	-3.08632	0.0247642
ENSG00000167037	SGSM1	-3.94807	-3.0863	0.0247642
ENSG00000189120	SP6	-4.58235	-3.0861	0.0247659
ENSG00000113739	STC2	-3.66258	-3.08413	0.0249151
ENSG00000228828	TLK2P2	-3.50538	-3.08349	0.0249393
ENSG00000103260	METRN	-3.78656	-3.08285	0.0249777
ENSG00000066629	EML1	-3.76557	-3.0815	0.0250503
ENSG00000282840	AC004554.2	-4.5193	-3.0792	0.0252036
ENSG00000225206	MIR137HG	-3.4977	-3.07918	0.0252036
ENSG00000151575	TEX9	-3.26393	-3.07909	0.0252036
ENSG00000261821	AC090826.1	-4.80938	-3.07813	0.0252694
ENSG00000102452	NALCN	-3.98132	-3.07788	0.0252755
ENSG00000162999	DUSP19	-2.80669	-3.0764	0.0253634
ENSG00000248550	OTX2-AS1	-3.92643	-3.07569	0.0254003
ENSG00000105141	CASP14	-4.40424	-3.07514	0.0254166
ENSG00000170289	CNGB3	-3.60865	-3.07523	0.0254166
ENSG00000136367	ZFHX2	-3.22081	-3.07467	0.025441
ENSG00000126550	HTN1	-3.23715	-3.07411	0.0254735
ENSG00000110148	CCKBR	-4.63575	-3.0737	0.0254934
ENSG00000233954	UQCRHL	-3.58061	-3.07322	0.025519
ENSG00000274099	ABCB10P1	-4.76207	-3.07237	0.0255607
ENSG00000157322	CLEC18A	-4.35862	-3.0722	0.0255607
ENSG00000169083	AR	-3.7363	-3.07183	0.0255768
ENSG00000164070	HSPA4L	-2.37589	-3.07129	0.0255865
ENSG00000204118	NAP1L6	-4.70095	-3.07135	0.0255865
ENSG00000250954	AC016687.3	-4.54022	-3.07091	0.0255952
ENSG00000243137	PSG4	-4.31027	-3.07045	0.0256037
ENSG00000177640	CASC2	-3.03527	-3.06979	0.0256301
ENSG00000233117	LINC00702	-4.57789	-3.06979	0.0256301
ENSG00000065534	MYLK	-2.84494	-3.06855	0.0257212
ENSG00000235143	AL445235.1	-4.67743	-3.06784	0.0257265
ENSG00000105392	CRX	-4.02976	-3.06778	0.0257265
ENSG00000250827	MFSD4BP1	-4.6059	-3.06758	0.0257282
ENSG00000186526	CYP4F8	-4.46225	-3.06653	0.0257728
ENSG00000102934	PLLP	-3.23429	-3.06545	0.0258458
ENSG00000154065	ANKRD29	-3.63229	-3.06473	0.0258823
ENSG00000206557	TRIM71	-3.82616	-3.06345	0.0259778
ENSG00000110786	PTPN5	-4.53754	-3.06245	0.0260498
ENSG00000169594	BNC1	-4.72169	-3.06205	0.0260537
ENSG00000163092	XIRP2	-3.07234	-3.06178	0.0260623
ENSG00000258168	AC025569.1	-3.5859	-3.06079	0.0261026
ENSG00000180769	WDFY3-AS2	-3.04493	-3.06083	0.0261026
ENSG00000157851	DPYSL5	-3.9614	-3.06052	0.0261103
ENSG00000260807	AC009041.2	-4.41068	-3.05996	0.0261358
ENSG00000167535	CACNB3	-3.17419	-3.05656	0.026346
ENSG00000248265	FLJ12825	-4.78806	-3.05629	0.026346
ENSG00000149948	HMGA2	-3.81914	-3.05555	0.026346
ENSG00000110799	VWF	-3.59759	-3.05623	0.026346
ENSG00000240771	ARHGEF25	-4.06503	-3.05384	0.0264681
ENSG00000270906	MTND4P35	-3.56945	-3.05381	0.0264681
ENSG00000276509	AC239799.2	-3.31767	-3.05258	0.0265456
ENSG00000141934	PLPP2	-3.7809	-3.05194	0.0265698
ENSG00000186409	CCDC30	-3.03983	-3.04953	0.0267009
ENSG00000158023	WDR66	-3.39041	-3.04944	0.0267009
ENSG00000260505	AC096644.4	-3.71749	-3.04447	0.0270518
ENSG00000242512	LINC01206	-3.91929	-3.04331	0.0270941
ENSG00000064787	BCAS1	-3.30333	-3.04125	0.0272485
ENSG00000013297	CLDN11	-3.60391	-3.04029	0.0273198
ENSG00000280132	AC026471.6	-4.49175	-3.03801	0.0274956
ENSG00000007216	SLC13A2	-4.64781	-3.03809	0.0274956
ENSG00000077522	ACTN2	-3.70431	-3.03765	0.02751
ENSG00000175147	TMEM51-AS1	-3.94335	-3.03751	0.02751
ENSG00000185634	SHC4	-4.42091	-3.03637	0.0275824
ENSG00000130368	MAS1	-3.88493	-3.03574	0.0276241
ENSG00000166924	NYAP1	-4.06776	-3.03498	0.0276621
ENSG00000165194	PCDH19	-4.15358	-3.03401	0.0277204
ENSG00000174498	IGDCC3	-4.70148	-3.03311	0.0277408
ENSG00000142235	LMTK3	-3.82045	-3.03309	0.0277408
ENSG00000197934	CYYR1-AS1	-3.86366	-3.03275	0.0277561
ENSG00000230615	AL139220.2	-4.08694	-3.03101	0.0278218
ENSG00000138395	CDK15	-4.669	-3.03142	0.0278218
ENSG00000130822	PNCK	-4.58131	-3.03108	0.0278218
ENSG00000187621	TCL6	-3.79167	-3.03109	0.0278218
ENSG00000175772	LINC01106	-4.49481	-3.03068	0.0278363
ENSG00000255484	AP003063.2	-4.60027	-3.02977	0.0278887
ENSG00000184828	ZBTB7C	-4.34524	-3.02983	0.0278887
ENSG00000226252	AL135960.1	-3.90867	-3.02846	0.0279616
ENSG00000152208	GRID2	-3.52911	-3.02856	0.0279616
ENSG00000229859	PGA3	-3.88445	-3.02727	0.0280568
ENSG00000278989	AP001148.1	-4.1332	-3.02641	0.0280884
ENSG00000203963	C1orf141	-4.65482	-3.0251	0.0281944
ENSG00000178162	FAR2P2	-2.90066	-3.02423	0.0282602
ENSG00000248441	LINC01197	-4.53219	-3.02354	0.0282675
ENSG00000185053	SGCZ	-4.19077	-3.02223	0.028367
ENSG00000232190	LINC02181	-4.49046	-3.02121	0.0284312
ENSG00000279525	AC002451.2	-4.61277	-3.0202	0.0284622
ENSG00000253336	AC018992.1	-4.57447	-3.02027	0.0284622
ENSG00000197410	DCHS2	-3.92102	-3.02053	0.0284622
ENSG00000121446	RGSL1	-4.01723	-3.02071	0.0284622
ENSG00000226372	DCAF8L1	-4.63456	-3.01917	0.0284776
ENSG00000143061	IGSF3	-4.30314	-3.01957	0.0284776
ENSG00000139292	LGR5	-4.67727	-3.0189	0.0284776
ENSG00000184672	RALYL	-3.35763	-3.01947	0.0284776
ENSG00000140015	KCNH5	-3.55293	-3.01778	0.0285624
ENSG00000173769	TOPAZ1	-4.11076	-3.01616	0.0286833
ENSG00000225670	CADM3-AS1	-4.1371	-3.01532	0.0287473
ENSG00000161681	SHANK1	-3.55152	-3.01337	0.0289006
ENSG00000203867	RBM20	-4.3657	-3.01247	0.0289704
ENSG00000189127	ANKRD34B	-4.67328	-3.0109	0.0290765
ENSG00000163673	DCLK3	-4.07634	-3.01062	0.0290765
ENSG00000180525	PRR26	-3.2074	-3.01051	0.0290765
ENSG00000076356	PLXNA2	-2.88831	-3.00755	0.0293248
ENSG00000260412	AL353746.1	-4.10621	-3.00722	0.0293284
ENSG00000148826	NKX6-2	-4.64045	-3.00576	0.0294527
ENSG00000176256	HMGB4	-4.60802	-3.00486	0.0295239
ENSG00000185823	NPAP1	-3.88351	-3.00375	0.029599
ENSG00000165084	C8orf34	-3.20057	-3.00267	0.0296885
ENSG00000133069	TMCC2	-2.92083	-3.00249	0.0296895
ENSG00000215005	HSPD1P7	-4.28772	-3.00213	0.0297077
ENSG00000284240	AC099062.1	-3.54896	-3.00177	0.0297108
ENSG00000273492	AP000229.1	-4.37193	-3.00181	0.0297108
ENSG00000150893	FREM2	-3.4589	-3.00122	0.0297481
ENSG00000184956	MUC6	-3.40763	-3.00004	0.0298301
ENSG00000273706	LHX1	-4.61879	-2.99649	0.0300806
ENSG00000227128	LBX1-AS1	-4.67572	-2.99597	0.0300995
ENSG00000125851	PCSK2	-4.30311	-2.9957	0.0301089
ENSG00000173175	ADCY5	-3.10739	-2.99533	0.0301289
ENSG00000182870	GALNT9	-4.1312	-2.99482	0.0301629
ENSG00000105982	RNF32	-2.50213	-2.99398	0.0302301
ENSG00000204928	GRXCR2	-4.49505	-2.99209	0.0303882
ENSG00000249497	LINC02075	-4.17137	-2.99145	0.0304317
ENSG00000267313	KC6	-4.22249	-2.9907	0.0304783
ENSG00000233304	LINC01346	-4.67567	-2.98946	0.0305638
ENSG00000166473	PKD1L2	-3.92842	-2.98882	0.0305943
ENSG00000175745	NR2F1	-3.34982	-2.98806	0.0306541
ENSG00000226674	TEX41	-3.48182	-2.98687	0.0307399
ENSG00000147113	CXorf36	-4.22849	-2.98571	0.0308407
ENSG00000282048	AL591742.2	-4.19764	-2.98542	0.0308535
ENSG00000185958	FAM186A	-3.52815	-2.98508	0.0308706
ENSG00000156140	ADAMTS3	-4.10188	-2.98149	0.031185
ENSG00000157613	CREB3L1	-4.54275	-2.98178	0.031185
ENSG00000118997	DNAH7	-2.98008	-2.98148	0.031185
ENSG00000143147	GPR161	-3.44091	-2.97991	0.0313047
ENSG00000105538	RASIP1	-4.4213	-2.97965	0.0313047
ENSG00000185037	ZNF733P	-4.58738	-2.98004	0.0313047
ENSG00000141338	ABCA8	-3.56196	-2.9792	0.0313334
ENSG00000186335	SLC36A2	-4.3488	-2.97882	0.031355
ENSG00000163347	CLDN1	-4.27389	-2.97761	0.0314628
ENSG00000157510	AFAP1L1	-3.99595	-2.97655	0.0315547
ENSG00000115648	MLPH	-3.89309	-2.97623	0.0315581
ENSG00000166741	NNMT	-4.30603	-2.97619	0.0315581
ENSG00000213467	HMGB1P37	-3.65118	-2.9756	0.0315843
ENSG00000250556	CCDC34P1	-4.46312	-2.97381	0.0317523
ENSG00000240048	DDX50P2	-4.27734	-2.97306	0.0317958
ENSG00000152104	PTPN14	-3.12723	-2.97312	0.0317958
ENSG00000146938	NLGN4X	-3.98143	-2.97264	0.0318007
ENSG00000079337	RAPGEF3	-3.09511	-2.97245	0.0318007
ENSG00000136546	SCN7A	-3.08486	-2.97235	0.0318007
ENSG00000275216	AL161431.1	-3.79433	-2.97076	0.0319145
ENSG00000162390	ACOT11	-3.23298	-2.9696	0.0319972
ENSG00000129221	AIPL1	-4.23225	-2.96894	0.0320362
ENSG00000280441	FP236383.1	-3.39241	-2.96753	0.0321492
ENSG00000278996	FP671120.1	-3.39241	-2.96753	0.0321492
ENSG00000141431	ASXL3	-3.28603	-2.96691	0.0321838
ENSG00000180190	TDRP	-3.61543	-2.96687	0.0321838
ENSG00000253741	AC108002.1	-4.42291	-2.96649	0.0321891
ENSG00000163359	COL6A3	-3.16714	-2.96603	0.0322038
ENSG00000165966	PDZRN4	-3.5271	-2.96526	0.0322497
ENSG00000158786	PLA2G2F	-3.94285	-2.96488	0.0322727
ENSG00000064666	CNN2	1.94093	2.96346	0.0323873
ENSG00000230548	MTND4P27	-4.51812	-2.96315	0.0324024
ENSG00000155761	SPAG17	-3.97016	-2.96235	0.0324382
ENSG00000149582	TMEM25	-3.13702	-2.96233	0.0324382
ENSG00000233766	AC098617.1	-3.95012	-2.9609	0.0325718
ENSG00000180592	SKIDA1	-4.09777	-2.95996	0.0326542
ENSG00000112852	PCDHB2	-4.5213	-2.9597	0.0326643
ENSG00000141052	MYOCD	-3.8562	-2.9582	0.0328067
ENSG00000248587	GDNF-AS1	-4.12386	-2.95733	0.0328646
ENSG00000159788	RGS12	-2.64064	-2.95743	0.0328646
ENSG00000118322	ATP10B	-3.00141	-2.95465	0.0330873
ENSG00000283547	AC099654.8	-4.4745	-2.95365	0.033137
ENSG00000260290	AC092115.1	-4.33131	-2.95286	0.0332037
ENSG00000235012	AF121897.1	-4.58197	-2.95218	0.0332429
ENSG00000077279	DCX	-3.25187	-2.95224	0.0332429
ENSG00000106089	STX1A	-3.38111	-2.95201	0.0332429
ENSG00000215475	SIAH3	-4.26589	-2.95167	0.0332494
ENSG00000255874	LINC00346	-4.34042	-2.9508	0.0333079
ENSG00000273301	AC016717.2	-3.09382	-2.95036	0.0333168
ENSG00000122870	BICC1	-3.06536	-2.94975	0.0333302
ENSG00000039560	RAI14	-3.46138	-2.94977	0.0333302
ENSG00000250295	RDH10-AS1	-3.61714	-2.94987	0.0333302
ENSG00000144935	TRPC1	-3.0972	-2.94822	0.0334604
ENSG00000141570	CBX8	-3.53742	-2.94565	0.0336873
ENSG00000261786	AC006058.1	-3.97782	-2.94547	0.0336892
ENSG00000279108	AC008537.3	-3.49315	-2.94511	0.0337021
ENSG00000231560	CLEC12A-AS1	-3.42319	-2.94398	0.0337823
ENSG00000278890	FP325330.2	-3.91473	-2.94374	0.0337823
ENSG00000053747	LAMA3	-3.26778	-2.9435	0.0337823
ENSG00000196844	PATE2	-4.40113	-2.94356	0.0337823
ENSG00000188089	PLA2G4E	-4.44166	-2.94382	0.0337823
ENSG00000198597	ZNF536	-4.25923	-2.9432	0.0337967
ENSG00000186148	AC013268.1	-4.20584	-2.94258	0.0337987
ENSG00000261292	AC110491.1	-3.83928	-2.94292	0.0337987
ENSG00000222028	PSMB11	-4.40551	-2.94258	0.0337987
ENSG00000204655	MOG	-3.54331	-2.94192	0.0338489
ENSG00000168676	KCTD19	-4.4537	-2.9404	0.0339813
ENSG00000165970	SLC6A5	-3.626	-2.94043	0.0339813
ENSG00000146839	ZAN	-3.55021	-2.93859	0.0341447
ENSG00000070404	FSTL3	-3.70651	-2.93817	0.0341732
ENSG00000135447	PPP1R1A	-4.40118	-2.93765	0.0342136
ENSG00000171872	KLF17	-4.31301	-2.93575	0.0344062
ENSG00000166510	CCDC68	-4.10243	-2.93467	0.0345077
ENSG00000267325	LINC01415	-3.43608	-2.93423	0.0345392
ENSG00000184916	JAG2	-3.42675	-2.93374	0.0345523
ENSG00000260578	AC110597.1	-4.41125	-2.93245	0.0346488
ENSG00000277152	AC110048.2	-4.48228	-2.93119	0.0347179
ENSG00000247516	MIR4458HG	-3.47062	-2.93149	0.0347179
ENSG00000253504	MTCYBP19	-4.54701	-2.93134	0.0347179
ENSG00000134343	ANO3	-3.83874	-2.93066	0.0347242
ENSG00000166341	DCHS1	-3.66924	-2.93072	0.0347242
ENSG00000234722	LINC01287	-4.12259	-2.92928	0.0348179
ENSG00000072133	RPS6KA6	-3.85457	-2.92891	0.0348315
ENSG00000224504	AC025428.2	-4.52929	-2.92855	0.0348537
ENSG00000280187	AC022107.1	-3.73396	-2.92739	0.0349218
ENSG00000133958	UNC79	-3.46568	-2.92659	0.0349678
ENSG00000204025	TRPC5OS	-4.45174	-2.92581	0.0350371
ENSG00000184564	SLITRK6	-3.60261	-2.92505	0.0351056
ENSG00000275846	AL513548.3	-3.96225	-2.92475	0.0351211
ENSG00000242593	AC006148.1	-4.07636	-2.92401	0.0351611
ENSG00000185352	HS6ST3	-3.14473	-2.92412	0.0351611
ENSG00000225630	MTND2P28	-2.77391	-2.92393	0.0351611
ENSG00000187678	SPRY4	-4.10912	-2.92294	0.0352372
ENSG00000239586	MTND1P16	-4.1757	-2.92249	0.0352524
ENSG00000177570	SAMD12	-3.02567	-2.92179	0.0353142
ENSG00000154133	ROBO4	-4.127	-2.92097	0.0353715
ENSG00000155980	KIF5A	-3.86913	-2.9203	0.0354116
ENSG00000254718	AL157756.1	-4.488	-2.91898	0.035508
ENSG00000149633	KIAA1755	-4.31848	-2.91686	0.0357142
ENSG00000114656	KIAA1257	-4.01356	-2.91533	0.0358543
ENSG00000265190	ANXA8	-3.90474	-2.91505	0.0358685
ENSG00000187730	GABRD	-4.47614	-2.9148	0.0358711
ENSG00000272047	GTF2H5	-2.67268	-2.91471	0.0358711
ENSG00000145861	C1QTNF2	-4.22364	-2.9144	0.0358861
ENSG00000132688	NES	-3.74632	-2.91354	0.0359338
ENSG00000174059	CD34	-3.9453	-2.91336	0.0359369
ENSG00000182963	GJC1	-4.1609	-2.91257	0.0359737
ENSG00000254245	PCDHGA3	-4.52371	-2.91265	0.0359737
ENSG00000248309	MEF2C-AS1	-3.18984	-2.91218	0.0360003
ENSG00000230333	AC004160.1	-4.27215	-2.91163	0.0360112
ENSG00000111262	KCNA1	-3.39019	-2.91162	0.0360112
ENSG00000120149	MSX2	-4.44075	-2.9117	0.0360112
ENSG00000197446	CYP2F1	-4.00019	-2.90939	0.036179
ENSG00000250208	FZD10-AS1	-4.22975	-2.90899	0.0362075
ENSG00000175318	GRAMD2A	-3.79241	-2.90875	0.0362174
ENSG00000175264	CHST1	-4.36689	-2.90858	0.0362195
ENSG00000153707	PTPRD	-2.96137	-2.90802	0.0362655
ENSG00000274698	AC099521.2	-4.37736	-2.90732	0.0363107
ENSG00000019186	CYP24A1	-4.25325	-2.90713	0.0363149
ENSG00000280837	CPS1-IT1	-4.3385	-2.90682	0.0363329
ENSG00000167100	SAMD14	-4.10119	-2.90666	0.0363343
ENSG00000070018	LRP6	-2.27904	-2.90575	0.0364217
ENSG00000148600	CDHR1	-3.57622	-2.90412	0.0365763
ENSG00000261594	TPBGL	-3.98394	-2.90363	0.0366152
ENSG00000172995	ARPP21	-3.34875	-2.90271	0.0367041
ENSG00000282393	AC016588.2	-3.1161	-2.90196	0.0367739
ENSG00000204851	PNMA8B	-3.91399	-2.90143	0.0367891
ENSG00000206538	VGLL3	-3.86851	-2.90158	0.0367891
ENSG00000227817	ARHGAP42P1	-4.49577	-2.89977	0.0369408
ENSG00000162706	CADM3	-3.54252	-2.89867	0.0370524
ENSG00000223691	AC068044.1	-4.46639	-2.89618	0.0372748
ENSG00000115266	APC2	-3.42423	-2.8963	0.0372748
ENSG00000196422	PPP1R26	-2.58248	-2.89414	0.0374754
ENSG00000183960	KCNH8	-4.04672	-2.89311	0.0375487
ENSG00000143198	MGST3	-1.47769	-2.89291	0.037555
ENSG00000229589	ACVR2B-AS1	-3.95456	-2.89247	0.0375892
ENSG00000177363	LRRN4CL	-4.45031	-2.89144	0.0376942
ENSG00000223839	FAM95B1	-3.72846	-2.89015	0.0378119
ENSG00000284391	AL139398.1	-4.45376	-2.88916	0.0378857
ENSG00000227115	LINC01630	-4.30192	-2.88907	0.0378857
ENSG00000269350	AC010463.2	-4.32258	-2.88822	0.0379142
ENSG00000283709	FAM238C	-3.07519	-2.88838	0.0379142
ENSG00000109158	GABRA4	-3.14958	-2.88839	0.0379142
ENSG00000167371	PRRT2	-2.94012	-2.88761	0.0379699
ENSG00000214944	ARHGEF28	-3.4271	-2.8868	0.0380498
ENSG00000041515	MYO16	-2.90026	-2.88558	0.0381603
ENSG00000148735	PLEKHS1	-3.30358	-2.88558	0.0381603
ENSG00000165702	GFI1B	-3.87434	-2.88496	0.0382168
ENSG00000236229	VEZF1P1	-4.14717	-2.88478	0.0382202
ENSG00000280719	PCAT5	-4.45732	-2.8844	0.0382303
ENSG00000234377	RNF219-AS1	-2.71971	-2.88439	0.0382303
ENSG00000251347	IRF5P1	-4.09271	-2.88416	0.0382393
ENSG00000267788	AC015936.2	-4.24321	-2.88346	0.0382875
ENSG00000152147	GEMIN6	-2.2403	-2.88276	0.0383358
ENSG00000273372	SFTPD-AS1	-4.15449	-2.88191	0.0384021
ENSG00000223947	AC016738.1	-4.42032	-2.87898	0.0387226
ENSG00000130876	SLC7A10	-4.42017	-2.87787	0.0388227
ENSG00000164692	COL1A2	-3.33848	-2.87544	0.0390345
ENSG00000255234	AP000446.1	-3.67794	-2.8742	0.0391444
ENSG00000265043	AC068418.2	-3.69693	-2.87357	0.0392035
ENSG00000230782	AL807761.4	-3.86072	-2.87281	0.03926
ENSG00000110675	ELMOD1	-3.63154	-2.87284	0.03926
ENSG00000250448	AC092335.1	-4.43461	-2.87193	0.0393129
ENSG00000105650	PDE4C	-4.37818	-2.87171	0.0393208
ENSG00000177283	FZD8	-3.94101	-2.86974	0.0395103
ENSG00000106125	MINDY4	-3.8665	-2.86945	0.0395163
ENSG00000256040	PAPPA-AS1	-3.31172	-2.86939	0.0395163
ENSG00000183722	LHFPL6	-3.73648	-2.8691	0.0395332
ENSG00000120907	ADRA1A	-4.22587	-2.86841	0.0396017
ENSG00000132854	KANK4	-4.51711	-2.86663	0.039806
ENSG00000238290	AL034417.2	-4.12242	-2.86531	0.0398967
ENSG00000260254	AP000997.2	-4.386	-2.8653	0.0398967
ENSG00000165061	ZMAT4	-4.42602	-2.865	0.0399096
ENSG00000130413	STK33	-2.80406	-2.86358	0.0400384
ENSG00000173077	37226	-4.23225	-2.86239	0.0401537
ENSG00000181652	ATG9B	-3.53555	-2.86157	0.0402167
ENSG00000158220	ESYT3	-3.64497	-2.86109	0.0402519
ENSG00000231453	LINC01305	-4.31233	-2.86099	0.0402519
ENSG00000246777	AC044802.1	-3.71641	-2.86055	0.0402527
ENSG00000070159	PTPN3	-3.02387	-2.86078	0.0402527
ENSG00000107779	BMPR1A	-2.28878	-2.85928	0.0403925
ENSG00000279393	AL139005.1	-4.0204	-2.85871	0.0404465
ENSG00000205678	TECRL	-4.29546	-2.8569	0.0406394
ENSG00000184144	CNTN2	-3.84073	-2.8563	0.0406926
ENSG00000215397	SCRT2	-4.33411	-2.85618	0.0406926
ENSG00000204792	LINC01291	-3.81051	-2.85556	0.0407338
ENSG00000188991	SLC15A5	-4.20953	-2.85568	0.0407338
ENSG00000081842	PCDHA6	-4.17556	-2.85485	0.0408054
ENSG00000222014	RAB6C	-4.21891	-2.85303	0.0409822
ENSG00000154783	FGD5	-3.10318	-2.8513	0.0411869
ENSG00000164675	IQUB	-2.72879	-2.84951	0.041361
ENSG00000196167	COLCA1	-3.0892	-2.8487	0.0414081
ENSG00000230246	SPATA31C1	-4.4017	-2.84881	0.0414081
ENSG00000146147	MLIP	-3.28892	-2.84692	0.041523
ENSG00000232860	SMG7-AS1	-3.14006	-2.84703	0.041523
ENSG00000115593	SMYD1	-4.30983	-2.84713	0.041523
ENSG00000143355	LHX9	-3.3885	-2.84626	0.0415901
ENSG00000183747	ACSM2A	-3.65401	-2.84548	0.0415992
ENSG00000008300	CELSR3	-3.32588	-2.84529	0.0415992
ENSG00000118432	CNR1	-3.92718	-2.84545	0.0415992
ENSG00000198780	FAM169A	-2.15207	-2.84515	0.0415992
ENSG00000154545	MAGED4	-4.29551	-2.84517	0.0415992
ENSG00000198908	BHLHB9	-2.93273	-2.84427	0.0416942
ENSG00000142408	CACNG8	-3.22715	-2.84341	0.0417578
ENSG00000203618	GP1BB	-3.82613	-2.84275	0.0418154
ENSG00000178919	FOXE1	-4.42139	-2.8405	0.041896
ENSG00000218347	HNRNPA1P1	-4.38912	-2.8405	0.041896
ENSG00000138944	KIAA1644	-3.62299	-2.8407	0.041896
ENSG00000115194	SLC30A3	-3.69831	-2.84085	0.041896
ENSG00000182177	ASB18	-4.48978	-2.84001	0.041904
ENSG00000100968	NFATC4	-3.89336	-2.84001	0.041904
ENSG00000155265	GOLGA7B	-3.07991	-2.83917	0.0419945
ENSG00000168398	BDKRB2	-3.96655	-2.83853	0.0420595
ENSG00000197430	OPALIN	-3.24816	-2.83774	0.0421246
ENSG00000237480	AL355306.2	-4.016	-2.83746	0.0421417
ENSG00000198155	ZNF876P	-3.42367	-2.83617	0.0422747
ENSG00000163633	C4orf36	-2.47046	-2.83543	0.0423218
ENSG00000187867	PALM3	-3.86013	-2.8356	0.0423218
ENSG00000169618	PROKR1	-4.27249	-2.83393	0.0424934
ENSG00000227143	LINC01153	-4.08276	-2.83325	0.0425647
ENSG00000259219	AC084855.2	-4.34121	-2.83252	0.0426223
ENSG00000127831	VIL1	-3.76597	-2.82896	0.0430005
ENSG00000170827	CELP	-4.23809	-2.82848	0.0430065
ENSG00000100678	SLC8A3	-3.58513	-2.82856	0.0430065
ENSG00000170421	KRT8	-3.75375	-2.82688	0.0431822
ENSG00000079805	DNM2	1.42061	2.82663	0.0431942
ENSG00000056487	PHF21B	-4.07592	-2.8265	0.0431942
ENSG00000272636	DOC2B	-3.63698	-2.82584	0.043244
ENSG00000205293	LINC01602	-3.84941	-2.82441	0.0432987
ENSG00000003989	SLC7A2	-3.47132	-2.82462	0.0432987
ENSG00000147852	VLDLR	-3.25514	-2.82499	0.0432987
ENSG00000153930	ANKFN1	-3.91798	-2.82253	0.0434433
ENSG00000260343	LINC01043	-4.07811	-2.82248	0.0434433
ENSG00000271086	NAMA	-4.23943	-2.82247	0.0434433
ENSG00000149488	TMC2	-4.33515	-2.82062	0.0436146
ENSG00000182472	CAPN12	-3.27447	-2.81947	0.0437217
ENSG00000036828	CASR	-4.07256	-2.8194	0.0437217
ENSG00000203527	Z99756.1	-4.2118	-2.81918	0.0437321
ENSG00000238247	AC006210.2	-3.9236	-2.81904	0.0437321
ENSG00000227999	MTND5P1	-3.6494	-2.81821	0.0437454
ENSG00000082556	OPRK1	-4.41875	-2.81824	0.0437454
ENSG00000198300	PEG3	-2.81401	-2.81666	0.0439377
ENSG00000119547	ONECUT2	-3.6722	-2.81609	0.0439961
ENSG00000173838	40238	-4.25163	-2.8151	0.044072
ENSG00000282925	AC010424.3	-4.08872	-2.81511	0.044072
ENSG00000198049	AVPR1B	-4.1535	-2.81528	0.044072
ENSG00000218586	AC006971.1	-3.76293	-2.81467	0.0441113
ENSG00000169436	COL22A1	-4.32477	-2.81288	0.0442975
ENSG00000106536	POU6F2	-3.74349	-2.81298	0.0442975
ENSG00000103534	TMC5	-3.89706	-2.81207	0.0443901
ENSG00000276975	HYDIN2	-3.94186	-2.81183	0.0444031
ENSG00000160233	LRRC3	-3.90254	-2.81118	0.0444311
ENSG00000203757	OR6K3	-4.15175	-2.81105	0.0444311
ENSG00000127578	WFIKKN1	-3.43147	-2.81044	0.0444952
ENSG00000269964	MEI4	-3.90749	-2.81021	0.0445074
ENSG00000066813	ACSM2B	-3.29039	-2.80762	0.0447966
ENSG00000197479	PCDHB11	-4.02177	-2.80472	0.0451283
ENSG00000159167	STC1	-3.76195	-2.8046	0.0451283
ENSG00000261146	AC007159.1	-3.91108	-2.80283	0.0453352
ENSG00000255595	AC005885.1	-4.22472	-2.80255	0.0453373
ENSG00000145198	VWA5B2	-3.50223	-2.80253	0.0453373
ENSG00000150594	ADRA2A	-4.46588	-2.80122	0.0454419
ENSG00000265413	AP001094.2	-4.21329	-2.80093	0.0454436
ENSG00000284572	AC099654.15	-4.31776	-2.79914	0.0456545
ENSG00000159625	DRC7	-4.32034	-2.79799	0.0457355
ENSG00000239205	LINC02023	-4.27659	-2.79704	0.0458109
ENSG00000242498	ARPIN	-2.0503	-2.79632	0.0458539
ENSG00000170324	FRMPD2	-3.87978	-2.79614	0.0458539
ENSG00000227640	SOX21-AS1	-3.63307	-2.79602	0.0458539
ENSG00000283213	AC130466.1	-3.24434	-2.79572	0.0458552
ENSG00000204694	OR11A1	-4.27816	-2.79575	0.0458552
ENSG00000134193	REG4	-4.04847	-2.79475	0.0459725
ENSG00000204706	MAMDC2-AS1	-2.79618	-2.79344	0.0461189
ENSG00000073712	FERMT2	-2.95854	-2.79289	0.0461619
ENSG00000237870	AC073130.1	-3.56467	-2.79181	0.0461846
ENSG00000196979	AL360004.1	-3.86957	-2.79189	0.0461846
ENSG00000158560	DYNC1I1	-3.6685	-2.79208	0.0461846
ENSG00000245468	LINC02447	-3.916	-2.79217	0.0461846
ENSG00000142494	SLC47A1	-3.39874	-2.7917	0.0461846
ENSG00000148123	PLPPR1	-3.55681	-2.79112	0.0462475
ENSG00000283503	LINC01902	-3.38907	-2.79028	0.0463478
ENSG00000248444	HNRNPA1P65	-4.20616	-2.78964	0.0464188
ENSG00000152939	MARVELD2	-3.60911	-2.7894	0.0464322
ENSG00000196834	POTEI	-3.77526	-2.7889	0.0464636
ENSG00000188467	SLC24A5	-4.06288	-2.78739	0.0466191
ENSG00000198788	MUC2	-2.92647	-2.78671	0.0466773
ENSG00000204700	OR2J2	-3.67198	-2.78612	0.0467218
ENSG00000061337	LZTS1	-3.32591	-2.78568	0.0467637
ENSG00000203878	CHIAP2	-4.25543	-2.78375	0.0470021
ENSG00000175820	CCDC168	-2.87574	-2.78285	0.047113
ENSG00000280397	AC011592.1	-4.18424	-2.78052	0.0474106
ENSG00000226994	AC012593.1	-4.25943	-2.77886	0.0475909
ENSG00000260120	AC104066.2	-4.06165	-2.77847	0.0476274
ENSG00000180616	SSTR2	-3.69063	-2.778	0.0476561
ENSG00000145934	TENM2	-3.41955	-2.77809	0.0476561
ENSG00000259275	AC087477.2	-3.7717	-2.77705	0.0477283
ENSG00000173627	APOBEC4	-3.76247	-2.77694	0.0477283
ENSG00000135643	KCNMB4	-2.76899	-2.77608	0.0478343
ENSG00000280356	AL021877.2	-3.84574	-2.77561	0.0478619
ENSG00000013588	GPRC5A	-3.43386	-2.77574	0.0478619
ENSG00000241111	PRICKLE2-AS1	-3.94436	-2.77513	0.0478917
ENSG00000232732	AC097717.1	-3.69633	-2.7738	0.0480203
ENSG00000279080	AL022322.2	-3.37777	-2.77405	0.0480203
ENSG00000187773	FAM69C	-3.54793	-2.77351	0.0480274
ENSG00000141622	RNF165	-2.92452	-2.77262	0.0481168
ENSG00000278950	AC138907.8	-4.03329	-2.77215	0.0481655
ENSG00000259000	DOCK11P1	-3.78036	-2.77178	0.0481995
ENSG00000164638	SLC29A4	-3.47236	-2.77084	0.0482976
ENSG00000250026	TMPRSS11BNL	-3.99478	-2.77091	0.0482976
ENSG00000259690	AC107980.1	-3.83118	-2.7705	0.0483273
ENSG00000204677	FAM153C	-3.54957	-2.77001	0.0483788
ENSG00000256925	ADGRA1-AS1	-4.20551	-2.7695	0.0484218
ENSG00000197587	DMBX1	-3.81439	-2.76944	0.0484218
ENSG00000154736	ADAMTS5	-4.23887	-2.76807	0.0485644
ENSG00000233008	LINC01725	-3.20126	-2.76817	0.0485644
ENSG00000058085	LAMC2	-3.82557	-2.76782	0.0485804
ENSG00000279840	AC004801.7	-4.10191	-2.76723	0.048647
ENSG00000204967	PCDHA4	-3.16483	-2.7666	0.0486792
ENSG00000111341	MGP	-3.94237	-2.76537	0.048842
ENSG00000225156	AC012354.1	-4.23155	-2.76308	0.0491029
ENSG00000136859	ANGPTL2	-3.39034	-2.76242	0.0491431
ENSG00000168830	HTR1E	-4.13714	-2.76261	0.0491431
ENSG00000170777	TPD52L3	-4.34224	-2.76065	0.0493422
ENSG00000231199	MTND5P19	-4.02051	-2.76027	0.0493793
ENSG00000249738	AC008691.1	-3.7069	-2.75955	0.0494459
ENSG00000231114	AC078842.2	-4.06445	-2.75783	0.0496016
ENSG00000084453	SLCO1A2	-3.11094	-2.7579	0.0496016
ENSG00000279652	Z82217.1	-3.90542	-2.75793	0.0496016
ENSG00000273328	AC099329.2	-4.40051	-2.75739	0.0496478
ENSG00000124743	KLHL31	-3.75088	-2.75704	0.0496793
ENSG00000126562	WNK4	-3.57683	-2.75636	0.0497403
ENSG00000235737	TRIM60P19	-3.86006	-2.7559	0.0497612
ENSG00000072315	TRPC5	-3.63812	-2.75581	0.0497612
ENSG00000134216	CHIA	-3.78768	-2.7556	0.0497727
ENSG00000264151	AC090403.1	-4.22223	-2.75482	0.0498696
ENSG00000155085	AK9	-1.91396	-2.75364	0.0499868
ENSG00000279135	AL512652.2	-3.60376	-2.75259	0.0499868
ENSG00000224559	LINC01087	-3.77636	-2.75309	0.0499868
ENSG00000140832	MARVELD3	-4.18142	-2.75287	0.0499868
ENSG00000278570	NR2E3	-4.08192	-2.75267	0.0499868
ENSG00000187372	PCDHB13	-3.92371	-2.75347	0.0499868
ENSG00000159337	PLA2G4D	-4.13678	-2.75254	0.0499868
ENSG00000172476	RAB40A	-3.73711	-2.75314	0.0499868
