# Supplementary material for: Tuberculous meningitis in children is characterized by compartmentalized immune responses and neural excitotoxicity
Source: Nat Commun. 2019 Aug 21;10:3767. doi: 10.1038/s41467-019-11783-9 (PMC6704154; doi:10.1038/s41467-019-11783-9)
Supplement: Supplementary file 11 — Supplementary Data 8 [file 41467_2019_11783_MOESM11_ESM.xlsx]

## Sheet: Sheet1
Supplementary Data 8. Gene Set Enrichment Analysis (Reactome database) on ventricular CSF in other infection (OI)-like probable TBM cases relative to definitely TBM / definite-like probable TBM
Reactome Pathways	NES (Normalized Enrichment Score)	p-value	FDR q-value
Unblocking Of NMDA Receptor Glutamate Binding And Activation	0.615465	0	0
Ligand Gated Ion Channel Transport	0.583284	0	0
NCAM1 Interactions	0.550913	0	0
Voltage Gated Potassium Channels	0.515242	0	0.00122308
Interaction Between L1 And Ankyrins	0.514351	0	0.000978465
GABA Synthesis Release Reuptake And Degradation	0.509668	0	0.000815387
Neurotransmitter Release Cycle	0.501717	0	0.000976639
CGMP Effects	0.461905	0	0.00309523
Glutamate Neurotransmitter Release Cycle	0.456188	0.00383877	0.00327805
Potassium Channels	0.435374	0	0.00513941
Nitric Oxide Stimulates Guanylate Cyclase	0.435066	0	0.00497934
Ras Activation Uopn Ca2+ Infux Through Nmda Receptor	0.434603	0.00404858	0.00472785
GABA Receptor Activation	0.432444	0	0.00476972
Adherens Junctions Interactions	0.422705	0	0.00521533
CREB Phosphorylation Through The Activation Of CAMKII	0.403174	0.00831601	0.0088038
Inhibition Of Voltage Gated Ca2+ Channels Via Beta Gamma Subunits	0.395731	0.00386847	0.0104292
GABA B Receptor Activation	0.357607	0	0.0217676
Neuronal System	0.35477	0	0.0225806
Gap Junction Trafficking	0.352948	0.0159363	0.0228389
Collagen Formation	0.352507	0	0.0224576
Transmission Across Chemical Synapses	0.351767	0	0.0222544
Activation Of NMDA Receptor Upon Glutamate Binding And Postsynaptic Events	0.327163	0	0.0379265
Cytochrome P450 Arranged By Substrate Type	0.324512	0.00392157	0.0392183
Neurotransmitter Receptor Binding And Downstream Transmission In The Postsynaptic Cell	0.319107	0	0.0423769
NCAM Signaling For Neurite Out Growth	0.313359	0	0.0460404
Antigen Presentation Folding Assembly And Peptide Loading Of Class I MHC	-0.747183	0	0
Interferon Alpha Beta Signaling	-0.646807	0	0
Generation Of Second Messenger Molecules	-0.624105	0	0
NEP NS2 Interacts With The Cellular Export Machinery	-0.618155	0	0
Regulation Of Glucokinase By Glucokinase Regulatory Protein	-0.608477	0	0
TRAF6 Mediated Irf7 Activation	-0.606074	0	0
Phosphorylation Of CD3 And TCR Zeta Chains	-0.599128	0	0
RIG I / MDA5 Mediated Induction Of Ifn Alpha Beta Pathways	-0.595798	0	0
Negative Regulators Of RIG I / MDA5 Signaling	-0.595257	0	0
APC C CDC20 Mediated Degradation Of Cyclin B	-0.590316	0	0
Interferon Gamma Signaling	-0.588582	0	0
Inhibition Of The Proteolytic Activity Of APC C	-0.587365	0	0
ARMS Mediated Activation	-0.585187	0	0
Phosphorylation Of The APC C	-0.58407	0	0
PD1 Signaling	-0.579297	0	0
TCR Signaling	-0.578405	0	0
G1 S Specific Transcription	-0.568304	0	0
RIP Mediated NFkB Activation Via DAI	-0.567413	0	0
TRAF6 Mediated NFkB Activation	-0.561643	0	0
APC CDC20 Mediated Degradation Of Nek2A	-0.561389	0	0
TAK1 Activates NFkB By Phosphorylation And Activation Of IKKS Complex	-0.553954	0	0
ORC1 Removal From Chromatin	-0.553702	0	0
CDK Mediated Phosphorylation And Removal Of CDC6	-0.552912	0	0
PERK Regulated Gene Expression	-0.551199	0	0
RNA Pol I Promoter Opening	-0.550045	0	0
