# Supplementary material for: Tuberculous meningitis in children is characterized by compartmentalized immune responses and neural excitotoxicity
Source: Nat Commun. 2019 Aug 21;10:3767. doi: 10.1038/s41467-019-11783-9 (PMC6704154; doi:10.1038/s41467-019-11783-9)
Supplement: Supplementary file 12 — Supplementary Data 9 [file 41467_2019_11783_MOESM12_ESM.xlsx]

## Sheet: Sheet1
Supplementary Data 9. List of 389 differentially expressed genes between ventricular CSF and lumbar CSF in TBM cases
EnsemblGeneID	Gene	log2FoldChange	Wald stat	padj
ENSG00000281508	AL078639.1	5.04668	8.06087	1.20747e-11
ENSG00000166165	CKB	4.09127	6.92418	3.49485e-08
ENSG00000131095	GFAP	3.85266	6.44016	6.34136e-07
ENSG00000120885	CLU	3.18689	6.24058	1.38979e-06
ENSG00000127585	FBXL16	3.58487	6.27101	1.38979e-06
ENSG00000168309	FAM107A	3.90739	5.9869	5.68216e-06
ENSG00000110436	SLC1A2	3.44598	5.9303	6.88547e-06
ENSG00000125730	C3	2.7462	5.86623	8.88273e-06
ENSG00000180354	MTURN	3.22147	5.82989	9.82338e-06
ENSG00000106665	CLIP2	2.10884	5.72394	1.53458e-05
ENSG00000105270	CLIP3	3.28371	5.721	1.53458e-05
ENSG00000165424	ZCCHC24	2.91543	5.65654	2.05167e-05
ENSG00000121653	MAPK8IP1	3.61452	5.62748	2.24219e-05
ENSG00000197971	MBP	2.53392	5.58794	2.44183e-05
ENSG00000087250	MT3	3.58441	5.59111	2.44183e-05
ENSG00000198763	MT-ND2	2.65997	5.51448	3.48495e-05
ENSG00000228253	MT-ATP8	2.73196	5.48883	3.79383e-05
ENSG00000150760	DOCK1	2.40128	5.45367	3.86524e-05
ENSG00000155980	KIF5A	3.31996	5.44806	3.86524e-05
ENSG00000198695	MT-ND6	2.62921	5.45237	3.86524e-05
ENSG00000132613	MTSS1L	3.51263	5.46951	3.86524e-05
ENSG00000184221	OLIG1	3.0288	5.37253	5.62542e-05
ENSG00000198786	MT-ND5	2.45755	5.35177	6.03631e-05
ENSG00000198727	MT-CYB	2.40843	5.30845	7.343e-05
ENSG00000101210	EEF1A2	3.53839	5.25751	9.31002e-05
ENSG00000100427	MLC1	3.02089	5.23705	0.000100031
ENSG00000159423	ALDH4A1	2.84847	5.1935	0.000121836
ENSG00000198888	MT-ND1	2.53229	5.16298	0.000133888
ENSG00000067840	PDZD4	3.08179	5.16257	0.000133888
ENSG00000059915	PSD	2.84591	5.15134	0.00013742
ENSG00000018625	ATP1A2	3.02736	5.10541	0.000169725
ENSG00000169862	CTNND2	3.19352	5.06847	0.000199759
ENSG00000129244	ATP1B2	3.11013	5.04962	0.000213832
ENSG00000166963	MAP1A	2.88904	5.04003	0.000218213
ENSG00000198886	MT-ND4	2.39159	5.01164	0.000229972
ENSG00000165795	NDRG2	2.88053	5.00861	0.000229972
ENSG00000021300	PLEKHB1	2.67787	5.0102	0.000229972
ENSG00000156298	TSPAN7	2.84374	5.01888	0.000229972
ENSG00000184258	CDR1	3.1965	4.95966	0.00028863
ENSG00000225630	MTND2P28	2.271	4.94284	0.000306811
ENSG00000212907	MT-ND4L	2.18534	4.92729	0.000324155
ENSG00000107719	PALD1	2.24632	4.91379	0.000331153
ENSG00000081019	RSBN1	-0.719419	-4.91815	0.000331153
ENSG00000124507	PACSIN1	2.84361	4.90184	0.000340606
ENSG00000160781	PAQR6	2.72977	4.89935	0.000340606
ENSG00000119711	ALDH6A1	2.15654	4.88837	0.000344823
ENSG00000132692	BCAN	2.88008	4.8911	0.000344823
ENSG00000070808	CAMK2A	3.09052	4.8459	0.00041298
ENSG00000116774	OLFML3	2.58693	4.84447	0.00041298
ENSG00000198899	MT-ATP6	2.27878	4.82699	0.000441884
ENSG00000165802	NSMF	2.36718	4.81504	0.00045997
ENSG00000132535	DLG4	2.47883	4.80245	0.000480457
ENSG00000152583	SPARCL1	2.89345	4.77949	0.000528549
ENSG00000084731	KIF3C	2.54234	4.77175	0.000539115
ENSG00000198794	SCAMP5	2.37598	4.76148	0.000556956
ENSG00000117519	CNN3	2.95246	4.73782	0.000614898
ENSG00000116544	DLGAP3	2.83027	4.72187	0.000653515
ENSG00000130294	KIF1A	3.10321	4.67118	0.000823025
ENSG00000198752	CDC42BPB	1.84784	4.66624	0.000828783
ENSG00000134769	DTNA	2.73258	4.66221	0.000831077
ENSG00000106034	CPED1	1.90696	4.65654	0.000840284
ENSG00000153904	DDAH1	2.96857	4.62979	0.000941089
ENSG00000109099	PMP22	2.5679	4.62282	0.000957804
ENSG00000100167	SEPT3	2.66446	4.61674	0.000970895
ENSG00000168280	KIF5C	2.61319	4.60959	0.000989416
ENSG00000111676	ATN1	1.62518	4.60122	0.00101441
ENSG00000171368	TPPP	2.39185	4.58158	0.0010979
ENSG00000162407	PLPP3	2.13815	4.57846	0.00109803
ENSG00000140022	STON2	2.43311	4.5679	0.00113804
ENSG00000095637	SORBS1	2.45352	4.56188	0.00115447
ENSG00000198712	MT-CO2	2.00235	4.50079	0.00151993
ENSG00000184702	SEPT5	2.93755	4.49781	0.00152002
ENSG00000038382	TRIO	0.96163	4.47291	0.0016849
ENSG00000178980	SELENOW	1.8713	4.45081	0.00184269
ENSG00000131771	PPP1R1B	2.91983	4.42753	0.0020258
ENSG00000164929	BAALC	2.93317	4.42146	0.00205619
ENSG00000154146	NRGN	2.71228	4.41522	0.00206213
ENSG00000240184	PCDHGC3	2.63836	4.41534	0.00206213
ENSG00000134278	SPIRE1	2.08577	4.405	0.00213444
ENSG00000125648	SLC25A23	2.38765	4.39174	0.00224051
ENSG00000131711	MAP1B	2.4446	4.38254	0.00230844
ENSG00000123560	PLP1	2.81526	4.37837	0.00232433
ENSG00000125841	NRSN2	2.5361	4.37223	0.00233378
ENSG00000130844	ZNF331	1.26348	4.37383	0.00233378
ENSG00000123095	BHLHE41	1.88981	4.35459	0.00250011
ENSG00000115414	FN1	1.74818	4.34288	0.00251866
ENSG00000046653	GPM6B	2.08664	4.3455	0.00251866
ENSG00000277586	NEFL	2.68433	4.34418	0.00251866
ENSG00000154917	RAB6B	2.35335	4.34435	0.00251866
ENSG00000248527	MTATP6P1	2.03529	4.33077	0.00263161
ENSG00000116016	EPAS1	2.06087	4.27136	0.00340322
ENSG00000004799	PDK4	2.55117	4.25771	0.00357838
ENSG00000137726	FXYD6	2.25613	4.25045	0.00365663
ENSG00000074416	MGLL	2.00451	4.222	0.00406297
ENSG00000196586	MYO6	2.13679	4.22422	0.00406297
ENSG00000129473	BCL2L2	1.73536	4.201	0.0044123
ENSG00000168314	MOBP	2.56384	4.1731	0.00488409
ENSG00000198840	MT-ND3	1.88061	4.1713	0.00488409
ENSG00000155093	PTPRN2	2.28306	4.17094	0.00488409
ENSG00000163032	VSNL1	2.32433	4.15695	0.00514097
ENSG00000170075	GPR37L1	2.40669	4.14484	0.0053142
ENSG00000137285	TUBB2B	2.81157	4.14523	0.0053142
ENSG00000179604	CDC42EP4	2.34963	4.12711	0.0056222
ENSG00000181418	DDN	2.70285	4.12524	0.0056222
ENSG00000053438	NNAT	2.30232	4.12866	0.0056222
ENSG00000130881	LRP3	2.55199	4.11943	0.00571146
ENSG00000159176	CSRP1	1.14825	4.11318	0.00575972
ENSG00000178531	CTXN1	2.74221	4.11511	0.00575972
ENSG00000078114	NEBL	2.31165	4.10462	0.00592242
ENSG00000105649	RAB3A	2.48264	4.10145	0.00594958
ENSG00000162545	CAMK2N1	2.64292	4.09316	0.0060579
ENSG00000185818	NAT8L	2.47408	4.0931	0.0060579
ENSG00000109472	CPE	2.6734	4.08887	0.00608451
ENSG00000101400	SNTA1	2.52407	4.08798	0.00608451
ENSG00000138448	ITGAV	1.64671	4.0772	0.00631807
ENSG00000198853	RUSC2	1.98561	4.07065	0.00644223
ENSG00000167971	CASKIN1	2.69799	4.04874	0.00692966
ENSG00000171992	SYNPO	2.01165	4.04776	0.00692966
ENSG00000104067	TJP1	2.4352	4.04766	0.00692966
ENSG00000167654	ATCAY	2.58014	4.0353	0.00707656
ENSG00000162817	C1orf115	2.25642	4.03419	0.00707656
ENSG00000078018	MAP2	2.50439	4.03933	0.00707656
ENSG00000172915	NBEA	1.92264	4.03308	0.00707656
ENSG00000196422	PPP1R26	1.88541	4.03437	0.00707656
ENSG00000141447	OSBPL1A	1.68884	4.02891	0.00708898
ENSG00000005513	SOX8	2.66636	4.02954	0.00708898
ENSG00000116667	C1orf21	1.78385	4.02179	0.00724923
ENSG00000154309	DISP1	1.7024	4.01514	0.00739858
ENSG00000183044	ABAT	1.77201	4.01283	0.00741322
ENSG00000172247	C1QTNF4	2.56923	4.00972	0.00745392
ENSG00000054793	ATP9A	2.0487	4.00432	0.00745829
ENSG00000151914	DST	1.86033	4.00454	0.00745829
ENSG00000070087	PFN2	2.11499	4.00419	0.00745829
ENSG00000204681	GABBR1	1.2592	4.00083	0.00750852
ENSG00000158186	MRAS	1.78419	3.99801	0.00754224
ENSG00000131016	AKAP12	2.2949	3.9873	0.00783274
ENSG00000223802	CERS1	2.63573	3.97907	0.00804986
ENSG00000176533	GNG7	1.9508	3.97269	0.00820868
ENSG00000156011	PSD3	2.08995	3.9519	0.00889134
ENSG00000136205	TNS3	1.25698	3.94951	0.00891632
ENSG00000150625	GPM6A	2.3242	3.94221	0.00912713
ENSG00000206737	RNVU1-18	-2.3614	-3.93783	0.00922987
ENSG00000198938	MT-CO3	1.87672	3.92768	0.00956068
ENSG00000111328	CDK2AP1	1.48159	3.92429	0.00962888
ENSG00000128567	PODXL	1.8115	3.91238	0.0100467
ENSG00000187672	ERC2	2.28522	3.90487	0.0102928
ENSG00000189058	APOD	2.54208	3.90007	0.0103669
ENSG00000162174	ASRGL1	2.10397	3.89933	0.0103669
ENSG00000183723	CMTM4	1.95956	3.89821	0.0103669
ENSG00000160200	CBS	2.21536	3.89574	0.0104035
ENSG00000072210	ALDH3A2	1.00012	3.88968	0.0104576
ENSG00000122642	FKBP9	1.64108	3.8897	0.0104576
ENSG00000152377	SPOCK1	2.27642	3.89016	0.0104576
ENSG00000172379	ARNT2	2.50648	3.88349	0.0105892
ENSG00000154277	UCHL1	2.21393	3.88364	0.0105892
ENSG00000088367	EPB41L1	2.39282	3.87534	0.0107629
ENSG00000079819	EPB41L2	1.70326	3.87487	0.0107629
ENSG00000086015	MAST2	1.34923	3.87572	0.0107629
ENSG00000154118	JPH3	2.35991	3.87112	0.0108609
ENSG00000075884	ARHGAP15	-1.19129	-3.86802	0.0109004
ENSG00000106089	STX1A	2.37698	3.86719	0.0109004
ENSG00000063180	CA11	2.19701	3.86556	0.0109057
ENSG00000108960	MMD	1.81476	3.86188	0.0110034
ENSG00000182902	SLC25A18	2.36286	3.85937	0.0110492
ENSG00000160209	PDXK	0.958855	3.84879	0.0113306
ENSG00000148082	SHC3	2.41435	3.84956	0.0113306
ENSG00000074657	ZNF532	1.33697	3.84878	0.0113306
ENSG00000124374	PAIP2B	2.0048	3.84678	0.0113553
ENSG00000158467	AHCYL2	1.49285	3.83397	0.011874
ENSG00000088899	LZTS3	2.50285	3.83291	0.011874
ENSG00000186111	PIP5K1C	1.39166	3.82742	0.0120707
ENSG00000278249	SCARNA2	-1.8694	-3.82135	0.0123002
ENSG00000102038	SMARCA1	2.15985	3.81424	0.0125866
ENSG00000226137	BAIAP2-AS1	2.03696	3.81201	0.0126116
ENSG00000137936	BCAR3	1.81137	3.8109	0.0126116
ENSG00000162522	KIAA1522	2.03795	3.8085	0.0126179
ENSG00000114853	ZBTB47	1.93467	3.80797	0.0126179
ENSG00000116147	TNR	2.3151	3.80516	0.0126906
ENSG00000150672	DLG2	2.21076	3.80098	0.0127147
ENSG00000164970	FAM219A	1.43809	3.80176	0.0127147
ENSG00000167191	GPRC5B	2.40248	3.80055	0.0127147
ENSG00000105290	APLP1	2.52559	3.79325	0.0128807
ENSG00000092964	DPYSL2	1.43053	3.79569	0.0128807
ENSG00000082805	ERC1	0.851057	3.79393	0.0128807
ENSG00000170275	CRTAP	0.916946	3.78998	0.0129686
ENSG00000172458	IL17D	2.37413	3.78755	0.0129686
ENSG00000167614	TTYH1	2.07048	3.78836	0.0129686
ENSG00000089220	PEBP1	1.62661	3.78206	0.0131874
ENSG00000078804	TP53INP2	1.82584	3.77641	0.0134189
ENSG00000183773	AIFM3	2.35252	3.76308	0.0140066
ENSG00000118271	TTR	2.43711	3.76311	0.0140066
ENSG00000118200	CAMSAP2	1.78934	3.76168	0.0140119
ENSG00000158828	PINK1	1.53786	3.75698	0.0142036
ENSG00000157827	FMNL2	1.49928	3.7505	0.0142799
ENSG00000087258	GNAO1	2.05157	3.75275	0.0142799
ENSG00000104435	STMN2	2.48533	3.75339	0.0142799
ENSG00000126351	THRA	1.57105	3.75053	0.0142799
ENSG00000133612	AGAP3	1.33248	3.7406	0.0146312
ENSG00000165092	ALDH1A1	1.99179	3.7411	0.0146312
ENSG00000144283	PKP4	1.78159	3.74268	0.0146312
ENSG00000131386	GALNT15	2.38165	3.72743	0.0153406
ENSG00000107863	ARHGAP21	1.27581	3.72266	0.015422
ENSG00000247627	MTND4P12	1.50735	3.72236	0.015422
ENSG00000167291	TBC1D16	1.8603	3.72411	0.015422
ENSG00000140600	SH3GL3	2.23794	3.7186	0.0155769
ENSG00000133142	TCEAL4	1.553	3.70934	0.0160796
ENSG00000171885	AQP4	2.30544	3.70361	0.0163673
ENSG00000134202	GSTM3	2.15523	3.69657	0.0167472
ENSG00000166780	C16orf45	2.15447	3.68271	0.0170879
ENSG00000176595	KBTBD11	1.61069	3.68534	0.0170879
ENSG00000115548	KDM3A	-0.75831	-3.68418	0.0170879
ENSG00000198121	LPAR1	1.72317	3.68292	0.0170879
ENSG00000221890	NPTXR	2.03444	3.68598	0.0170879
ENSG00000161714	PLCD3	2.13429	3.68317	0.0170879
ENSG00000067606	PRKCZ	1.62589	3.68184	0.0170879
ENSG00000109654	TRIM2	2.30266	3.68905	0.0170879
ENSG00000105429	MEGF8	1.65021	3.67636	0.0173786
ENSG00000164707	SLC13A4	2.15168	3.67189	0.0176044
ENSG00000278540	ACACA	0.900061	3.66869	0.0177197
ENSG00000130203	APOE	2.27109	3.66789	0.0177197
ENSG00000128872	TMOD2	1.0348	3.66573	0.0177891
ENSG00000128656	CHN1	2.13138	3.66158	0.017998
ENSG00000064393	HIPK2	1.06682	3.6515	0.0186358
ENSG00000145362	ANK2	2.20967	3.64897	0.018736
ENSG00000071246	VASH1	1.22429	3.64721	0.0187814
ENSG00000008256	CYTH3	1.73926	3.64257	0.0190384
ENSG00000100234	TIMP3	2.18687	3.63676	0.0193868
ENSG00000169085	C8orf46	2.1842	3.6324	0.0194373
ENSG00000219438	FAM19A5	2.29227	3.63159	0.0194373
ENSG00000092051	JPH4	2.1636	3.63479	0.0194373
ENSG00000182768	NGRN	1.34125	3.63322	0.0194373
ENSG00000164402	SEPT8	1.5863	3.62926	0.019529
ENSG00000105767	CADM4	2.1849	3.62757	0.0195727
ENSG00000184545	DUSP8	2.14663	3.62608	0.0196019
ENSG00000134030	CTIF	1.6746	3.62292	0.0196303
ENSG00000134824	FADS2	1.57849	3.6226	0.0196303
ENSG00000105647	PIK3R2	1.27383	3.62241	0.0196303
ENSG00000103034	NDRG4	2.04135	3.61993	0.0197366
ENSG00000205927	OLIG2	2.32994	3.6164	0.0199232
ENSG00000203685	STUM	2.31149	3.61475	0.0199675
ENSG00000171659	GPR34	1.69381	3.61352	0.0199791
ENSG00000134874	DZIP1	2.19345	3.60955	0.0202033
ENSG00000164742	ADCY1	2.18394	3.60838	0.0202113
ENSG00000163453	IGFBP7	1.87973	3.60673	0.020257
ENSG00000146535	GNA12	1.11429	3.60546	0.0202728
ENSG00000188191	PRKAR1B	2.12822	3.60396	0.0203079
ENSG00000127418	FGFRL1	1.46361	3.58422	0.02173
ENSG00000182195	LDOC1	2.15647	3.58463	0.02173
ENSG00000109956	B3GAT1	2.02576	3.58244	0.0217914
ENSG00000162734	PEA15	1.49798	3.57904	0.0219884
ENSG00000136816	TOR1B	-1.28774	-3.57679	0.0220898
ENSG00000196814	MVB12B	1.00904	3.56985	0.0225931
ENSG00000130758	MAP3K10	1.98644	3.56834	0.0226342
ENSG00000073060	SCARB1	1.20681	3.56489	0.0228436
ENSG00000186469	GNG2	-0.999792	-3.55881	0.0232185
ENSG00000091428	RAPGEF4	2.16108	3.55856	0.0232185
ENSG00000168734	PKIG	1.83594	3.55557	0.023393
ENSG00000169258	GPRIN1	2.20803	3.55147	0.0236681
ENSG00000107954	NEURL1	2.16942	3.54015	0.024612
ENSG00000136848	DAB2IP	2.01833	3.53527	0.0246894
ENSG00000130558	OLFM1	2.23459	3.53777	0.0246894
ENSG00000079482	OPHN1	1.98807	3.53643	0.0246894
ENSG00000104888	SLC17A7	2.11135	3.53574	0.0246894
ENSG00000113578	FGF1	2.15888	3.53349	0.0247435
ENSG00000169715	MT1E	1.89417	3.53188	0.0247435
ENSG00000162599	NFIA	1.84491	3.53169	0.0247435
ENSG00000135298	ADGRB3	2.12504	3.52989	0.0248193
ENSG00000121753	ADGRB2	2.28315	3.52496	0.0250048
ENSG00000132640	BTBD3	1.85965	3.52642	0.0250048
ENSG00000134042	MRO	2.24676	3.52512	0.0250048
ENSG00000149557	FEZ1	2.27637	3.52374	0.0250272
ENSG00000119280	C1orf198	1.67943	3.51865	0.0254189
ENSG00000165566	AMER2	2.17381	3.5121	0.0259586
ENSG00000107518	ATRNL1	2.296	3.50617	0.0263912
ENSG00000122378	FAM213A	1.86757	3.50576	0.0263912
ENSG00000095970	TREM2	2.07588	3.49892	0.0269796
ENSG00000258890	CEP95	-0.593651	-3.49485	0.0272957
ENSG00000114923	SLC4A3	2.37307	3.49311	0.0273745
ENSG00000171798	KNDC1	2.22484	3.4889	0.0277096
ENSG00000166068	SPRED1	1.39644	3.48676	0.0278332
ENSG00000116983	HPCAL4	2.08972	3.4761	0.0288596
ENSG00000170370	EMX2	2.09472	3.47155	0.02925
ENSG00000229344	MTCO2P12	1.68968	3.47035	0.0292772
ENSG00000131899	LLGL1	1.30461	3.46902	0.0293188
ENSG00000173786	CNP	0.797559	3.46693	0.0294438
ENSG00000151693	ASAP2	1.77454	3.45986	0.0300168
ENSG00000160307	S100B	1.62387	3.46067	0.0300168
ENSG00000186297	GABRA5	2.26058	3.45276	0.0304997
ENSG00000008441	NFIX	1.84788	3.4528	0.0304997
ENSG00000119938	PPP1R3C	2.25383	3.45316	0.0304997
ENSG00000204310	AGPAT1	0.809602	3.44943	0.0307716
ENSG00000143126	CELSR2	1.79431	3.44308	0.0310762
ENSG00000124785	NRN1	1.91618	3.4435	0.0310762
ENSG00000145284	SCD5	1.7506	3.44513	0.0310762
ENSG00000197989	SNHG12	-1.88673	-3.44352	0.0310762
ENSG00000100852	ARHGAP5	1.43693	3.43879	0.031466
ENSG00000160049	DFFA	0.817982	3.43352	0.0315971
ENSG00000187193	MT1X	1.62829	3.43496	0.0315971
ENSG00000105854	PON2	1.37196	3.43586	0.0315971
ENSG00000099365	STX1B	2.08799	3.43343	0.0315971
ENSG00000130338	TULP4	1.12424	3.43313	0.0315971
ENSG00000109220	CHIC2	-1.05518	-3.43195	0.0316294
ENSG00000132970	WASF3	2.02801	3.43095	0.0316422
ENSG00000161681	SHANK1	2.289	3.42639	0.0320719
ENSG00000111275	ALDH2	1.25359	3.41426	0.0328856
ENSG00000171766	GATM	1.53795	3.41675	0.0328856
ENSG00000206652	RNU1-1	-2.04031	-3.41476	0.0328856
ENSG00000207513	RNU1-3	-2.04031	-3.41476	0.0328856
ENSG00000101298	SNPH	1.85017	3.41854	0.0328856
ENSG00000275405	U1	-2.04031	-3.41476	0.0328856
ENSG00000010404	IDS	1.47039	3.41321	0.0329068
ENSG00000069535	MAOB	2.2778	3.40897	0.0333149
ENSG00000052795	FNIP2	0.890587	3.40635	0.0335283
ENSG00000113140	SPARC	1.95594	3.40483	0.0336086
ENSG00000103449	SALL1	2.03923	3.40372	0.0336387
ENSG00000171914	TLN2	1.74308	3.40266	0.0336626
ENSG00000064787	BCAS1	2.16527	3.39985	0.0339029
ENSG00000168329	CX3CR1	1.23995	3.39846	0.0339683
ENSG00000129250	KIF1C	1.0519	3.39332	0.0345037
ENSG00000134508	CABLES1	1.85429	3.39206	0.034555
ENSG00000128245	YWHAH	1.14325	3.38936	0.0347881
ENSG00000143322	ABL2	0.733939	3.38656	0.0349276
ENSG00000186642	PDE2A	2.11882	3.38663	0.0349276
ENSG00000099864	PALM	2.28665	3.37567	0.0361235
ENSG00000256235	SMIM3	1.71537	3.37561	0.0361235
ENSG00000132669	RIN2	1.3873	3.37235	0.0364418
ENSG00000214357	NEURL1B	2.09459	3.36993	0.0366514
ENSG00000157087	ATP2B2	2.07116	3.36846	0.0367351
ENSG00000132639	SNAP25	2.22573	3.36731	0.0367758
ENSG00000116254	CHD5	2.11281	3.36321	0.0372131
ENSG00000146966	DENND2A	2.15352	3.35628	0.0379288
ENSG00000102870	ZNF629	1.52227	3.35689	0.0379288
ENSG00000173905	GOLIM4	1.15884	3.35194	0.0384128
ENSG00000047849	MAP4	0.944967	3.34699	0.0386045
ENSG00000242265	PEG10	1.87236	3.34643	0.0386045
ENSG00000008853	RHOBTB2	1.51912	3.34806	0.0386045
ENSG00000206588	RNU1-28P	-1.99477	-3.34816	0.0386045
ENSG00000169855	ROBO1	1.43107	3.34756	0.0386045
ENSG00000255717	SNHG1	-1.37344	-3.3436	0.0388856
ENSG00000152413	HOMER1	1.73964	3.33836	0.039394
ENSG00000162944	RFTN2	1.5458	3.339	0.039394
ENSG00000148411	NACC2	1.4955	3.3331	0.0398168
ENSG00000139220	PPFIA2	2.10653	3.33342	0.0398168
ENSG00000196218	RYR1	1.66775	3.33296	0.0398168
ENSG00000156453	PCDH1	2.21728	3.33101	0.0399795
ENSG00000152661	GJA1	1.98955	3.32887	0.0401714
ENSG00000138175	ARL3	1.38702	3.32638	0.0402811
ENSG00000253910	PCDHGB2	2.10169	3.32717	0.0402811
ENSG00000173898	SPTBN2	2.05497	3.32571	0.0402811
ENSG00000100413	POLR3H	1.29352	3.32459	0.0403273
ENSG00000147588	PMP2	2.11994	3.3211	0.0407189
ENSG00000115468	EFHD1	2.0897	3.31842	0.0408789
ENSG00000251322	SHANK3	2.21742	3.31908	0.0408789
ENSG00000102710	SUPT20H	-0.531881	-3.31741	0.0409106
ENSG00000139998	RAB15	1.35102	3.31466	0.0411988
ENSG00000135720	DYNC1LI2	0.778284	3.31167	0.0415243
ENSG00000167601	AXL	1.70225	3.30608	0.042243
ENSG00000160216	AGPAT3	0.618295	3.30327	0.0424406
ENSG00000107902	LHPP	1.20963	3.30321	0.0424406
ENSG00000115266	APC2	1.95397	3.29524	0.0435421
ENSG00000143153	ATP1B1	1.4625	3.29341	0.0436941
ENSG00000137802	MAPKBP1	1.13443	3.2927	0.0436941
ENSG00000176884	GRIN1	2.2752	3.28823	0.044272
ENSG00000274266	SNORA73A	-1.88317	-3.28631	0.0442871
ENSG00000238917	SNORD10	-1.93186	-3.28662	0.0442871
ENSG00000163728	TTC14	-0.745647	-3.28581	0.0442871
ENSG00000167733	HSD11B1L	2.18962	3.28503	0.0442902
ENSG00000186868	MAPT	1.86116	3.28358	0.0443965
ENSG00000137491	SLCO2B1	1.46608	3.28225	0.0444865
ENSG00000227051	C14orf132	2.12057	3.28051	0.0446406
ENSG00000184156	KCNQ3	1.94539	3.27582	0.0452653
ENSG00000104112	SCG3	1.69503	3.27422	0.0454004
ENSG00000120896	SORBS3	1.67275	3.27288	0.0454941
ENSG00000166681	BEX3	2.11498	3.27198	0.0455171
ENSG00000169398	PTK2	1.43168	3.26151	0.0471057
ENSG00000076067	RBMS2	0.990871	3.25908	0.0473854
ENSG00000180155	LYNX1	1.97204	3.25832	0.0473865
ENSG00000004777	ARHGAP33	1.91362	3.25447	0.0479056
ENSG00000103260	METRN	2.00524	3.25226	0.0481524
ENSG00000145920	CPLX2	1.90262	3.25134	0.0481824
ENSG00000079215	SLC1A3	1.52174	3.2489	0.0484696
ENSG00000135439	AGAP2	1.45498	3.24731	0.0486135
ENSG00000113657	DPYSL3	2.01886	3.24366	0.0488566
ENSG00000187474	FPR3	1.54978	3.24452	0.0488566
ENSG00000139155	SLCO1C1	2.0116	3.24395	0.0488566
ENSG00000163788	SNRK	-0.829027	-3.24188	0.0489084
ENSG00000166012	TAF1D	-0.998308	-3.24251	0.0489084
ENSG00000099814	CEP170B	1.9729	3.24071	0.0489831
ENSG00000130287	NCAN	2.14301	3.2339	0.0500382
