# Supplementary material for: Tuberculous meningitis in children is characterized by compartmentalized immune responses and neural excitotoxicity
Source: Nat Commun. 2019 Aug 21;10:3767. doi: 10.1038/s41467-019-11783-9 (PMC6704154; doi:10.1038/s41467-019-11783-9)
Supplement: Supplementary file 13 — Supplementary Data 10 [file 41467_2019_11783_MOESM13_ESM.xlsx]

## Sheet: Sheet1
Supplementary Data 10. Gene Set Enrichment Analysis (Reactome database) on ventricular CSF relative to lumbar CSF in TBM cases
Reactome Pathways	NES (Normalized Enrichment Score)	p-value	FDR q-value
Neuronal System	4.94503	0	0
Transmission Across Chemical Synapses	4.82065	0	0
Axon Guidance	4.30232	0	0
Neurotransmitter Receptor Binding & Downstream Transmission in The Postsynaptic Cell	3.87912	0	0
Developmental Biology	3.50515	0	0
Integration of Energy Metabolism	2.9219	0	0.000141457
Regulation of Insulin Secretion	2.86871	0	0.000240988
Neurotransmitter Release Cycle	2.78365	0	0.000443107
Interaction Between IL-1 & Ankyrins	2.75562	0	0.000435286
GABA Synthesis Release Reuptake & Degradation	2.75397	0	0.000395714
GABA Receptor Activation	2.69401	0	0.000639829
GPCR Ligand Binding	2.57687	0	0.00168873
Ras Activation Uopn Ca2 Infux through NMDA Receptor	2.53408	0	0.00186058
Ion Channel Transport	2.52537	0	0.00190838
Potassium Channels	2.52428	0	0.00179613
Signaling by Rho GTPases	2.51555	0	0.0017395
Glutamate Neurotransmitter Release Cycle	2.39131	0	0.00388874
Nitric Oxide Stimulates Guanylate Cyclase	2.38214	0	0.00385808
GPCR Downstream Signaling	2.36648	0	0.00423676
Trafficking of AMPA Receptors	2.36152	0	0.0041555
Cell-Cell Junction Organization	2.32577	0.00204082	0.00502083
Voltage Gated Potassium Channels	2.32111	0	0.00494243
Unblocking of NMDA Receptor Glutamate Binding & Activation	2.27887	0	0.00635244
CREB Phosphorylation Through The Activation of CAMKII	2.2686	0	0.00643553
Activation of NMDA Receptor Upon Glutamate Binding & Postsynaptic Events	2.2466	0.00198413	0.00732446
Peptide Chain Elongation	-8.29217	0	0
Metabolism of RNA	-7.78412	0	0
Metabolism of mRNA	-7.57073	0	0
Translation	-7.49137	0	0
3 UTR Mediated Translational Regulation	-7.47746	0	0
Cytokine Signaling In Immune System	-7.47695	0	0
SRP Dependent Cotranslational Protein Targeting To Membrane	-7.41466	0	0
Interferon Signaling	-5.79652	0	0
Signaling By IL-S	-5.59952	0	0
RNA Pol I Promoter Opening	-5.5127	0	0
mRNA Processing	-5.48524	0	0
Transcription	-5.38993	0	0
RNA Pol I Transcription	-5.3871	0	0
Metabolism Of Proteins	-5.03484	0	0
Interferon Alpha Beta Signaling	-4.94234	0	0
Adaptive Immune System	-4.82526	0	0
Meiotic Recombination	-4.74182	0	0
Amyloids	-4.70126	0	0
Meiotic Synapsis	-4.67234	0	0
RNA Pol I RNA Pol III & Mitochondrial Transcription	-4.58788	0	0
Innate Immune System	-4.53058	0	0
RIG-1 MDA5 Mediated induction Of IFN Alpha Beta Pathways	-4.50895	0	0
Interferon Gamma Signaling	-4.17968	0	0
TCR Signaling	-4.07791	0	0
Class I MHC Mediated Antigen Processing Presentation	-3.87227	0	0
